# Supplementary material for: Intratumoral injection of the seasonal flu shot converts immunologically cold tumors to hot and serves as an immunotherapy for cancer
Source: Proc Natl Acad Sci U S A. 2019 Dec 30;117(2):1119–28. doi: 10.1073/pnas.1904022116 (PMC6969546; doi:10.1073/pnas.1904022116)
Supplement: Supplementary File [file pnas.1904022116.sd01.xlsx]

## Sheet: Sheet1
Dataset S1. Data File for NanoString mRNA Analysis from Fig. 4C.
Probe Name	Target Sequence	PBS	FluVx
Ccl5	GTCGTGTTTGTCACTCGAAGGAACCGCCAAGTGTGTGCCAACCCAGAGAAGAAGTGGGTTCAAGAATACATCAACTATTTGGAGATGAGCTAGGATAGAG	-0.9	1.08
Cd27	CTGGGGGAGGACTCTGCTGCCGGATGTGTGAGCCAGGTACATTCTTTGTGAAGGACTGTGAACAAGACAGAACAGCTGCTCAGTGTGATCCCTGTATACC	-1.11	0.84
Cd274	TGAACTAATATGTCAGGCCGAGGGTTATCCAGAAGCTGAGGTAATCTGGACAAACAGTGACCACCAACCCGTGAGTGGGAAGAGAAGTGTCACCACTTCC	-0.29	1.11
Cd8a	CCACCTTCGTTGTCTATATGGCTTCATCCCACAACAAGATAACGTGGGACGAGAAGCTGAATTCGTCGAAACTGTTTTCTGCCATGAGGGACACGAATAA	-1.03	0.96
Cmklr1	TCGCCACCTTCAAGATGAAGAAGACCGTGAACACTGTGTGGTTTGTCAACCTGGCTGTGGCCGACTTCCTGTTCAACATCTTTTTGCCGATGCACATCAC	-1.01	0.01
Cxcl9	TAGAACTCAGCTCTGCCATGAAGTCCGCTGTTCTTTTCCTCTTGGGCATCATCTTCCTGGAGCAGTGTGGAGTTCGAGGAACCCTAGTGATAAGGAATGC	-0.9	-0.18
Cxcr6	AGTGAGGAGATATCCACTATGGTTCTTGTTATACAGATGACTCTGGGGTTCTTCCTGCCATTGCTCACTATGATTCTGTGCTACTCAGGCATTATCAAGA	-1.12	0.82
H2-Aa	TCAGAAATAGCAAGTCAGTCGCAGACGGTGTTTATGAGACCAGCTTCTTCGTCAACCGTGACTATTCCTTCCACAAGCTGTCTTATCTCACCTTCATCCC	-1.14	0.4
H2-Eb1	AAACATGTCCTGCTTGGCCCACATCCCTCCAGAGACACTGCTCTTCCAGGACCTGGCTCCTCCTGATTCTCCACCCTGGAGATCTGTGCTCCTGATGGCT	-1.13	0.35
H2-T23	CCTACGATGGCCAGGATTACATCTCCCTGAACGAGGACCTGCGTTCCTGGACCGCGAATGACATAGCCTCACAGATCTCTAAGCACAAGTCAGAGGCAGT	-1.09	0.22
Ido1	ACATGGACATTCTGTTCTCATTTCCTGGTGGGGACTGCGACAAGGGCTTCTTCCTCGTCTCTCTATTGGTGGAAATCGCAGCTTCTCCTGCAATCAAAGC	0.21	0.88
Lag3	GGTGCCCTCTCCCTGTTCCTTTTGGTGGCCGGGGCCTTTGGCTTTCACTGGTGGAGAAAACAGTTGCTACTGAGAAGATTTTCTGCCTTAGAACATGGGA	-0.47	1.15
Psmb10	AACCCACAGGAGGCTTCTCTTTCGAGAACTGCCAGAGGAATGCGTCCTTGGAACACGTCCTTCCGGGACTTCGGGTTCCTCATGCACGCAAGACCGGGAC	-1.05	0.11
Stat1	ACGCTGGGAACAGAACTAATGAGGGGCCTCTCATTGTCACCGAAGAACTTCACTCTCTTAGCTTTGAAACCCAGTTGTGCCAGCCAGGCTTGGTGATTGA	-1.15	0.52
Tigit	GCAGAAGATGACTATGCTGACCCACAGGAATACTTTAATGTCCTGAGCTACAGAAGCCTAGAGAGCTTCATTGCTGTATCGAAGACTGGCTAACGACAGC	-1.06	0.92
