# Supplementary material for: Intratumoral injection of the seasonal flu shot converts immunologically cold tumors to hot and serves as an immunotherapy for cancer
Source: Proc Natl Acad Sci U S A. 2019 Dec 30;117(2):1119–28. doi: 10.1073/pnas.1904022116 (PMC6969546; doi:10.1073/pnas.1904022116)
Supplement: Supplementary File [file pnas.1904022116.sd02.xlsx]

## Sheet: Sheet1
Dataset S2. Data File for Adaptive ImmunoSEQ TCR Analysis from Fig. 4H.
	Average (Productive Frequency)
Amino Acid Sequence	PBS	FluVx
CASSQDGVNQDTQYF	0.00060594	0.000541654
CASSLDWGDTGQLYF	0.000161832	0.00148752
CASRTANSDYTF	0.000431196	0.00090242
CASSLGGQNTLYF	4.8112e-05	0.000149058
CASSLGGANTEVFF	5.7294e-05	0.000125148
CASSLDNSGNTLYF	8.114e-06	0.000755214
CASSRDWGQDTQYF	8.114e-06	0.000508438
CASSIDKYEQYF	0.00184332	0.00426206
CAWSLGQSSYEQYF	1.6228e-05	0.000864606
CASGTGGYEQYF	0.000134094	0.000649962
CASSLGGEQYF	2.377e-05	0.000736854
CASGDWGGGDTQYF	0.00014605	0.000501114
CGARDWGSSYEQYF	6.4912e-05	0.00054418
CASSLAANTGQLYF	4.057e-05	0.000355902
CASSPGGSYEQYF	2.4342e-05	0.000331004
CASSQDRGNTLYF	8.114e-06	0.00021837
CASRDWGGEQYF	2.4342e-05	0.00018322
CASSLGANTEVFF	2.7108e-05	0.000124162
CASSITGGAREQYF	0.0018773	8.2968e-05
CASSLGQNERLFF	1.6228e-05	0.00104529
CGARDWGGSYEQYF	4.057e-05	0.000816388
CASSSGTGGYEQYF	0.000435802	0.000410906
CASSLGQNSGNTLYF	1.6228e-05	0.00055537
CASGDEQYF	7.131e-05	0.00049036
CASSPYEQYF	0.000268186	0.000283186
CASSSSAETLYF	6.7046e-05	0.000442196
CASSQEWGGYEQYF	5.4216e-05	0.000441208
CASSDRYEQYF	2.4342e-05	0.000454202
CASSSSYEQYF	0.0002377	0.000215146
CASSLWGGYEQYF	2.4342e-05	0.000367546
CASSRRGFSNERLFF	3.3524e-05	0.000338328
CASSLRQYEQYF	8.1322e-05	0.000266636
CASSLGISNERLFF	8.114e-06	0.000334692
CASSLAGYEQYF	7.131e-05	0.00026293
CASGDRADTEVFF	8.114e-06	0.000301496
CASSLYEQYF	8.1322e-05	0.000218082
CASSPGHYAEQFF	7.131e-05	0.000192088
CASSDWGGYEQYF	1.6228e-05	0.000237086
CASSLLGGYEQYF	0.00010057	0.00014456
CASSQGDQDTQYF	2.7108e-05	0.000213176
CASSRDWGGEQYF	4.057e-05	0.000181138
CASSLGTGTNERLFF	0.000162646	4.1484e-05
CASSLGTTSAETLYF	3.3524e-05	0.000169166
CASSLGGGEQYF	4.057e-05	0.00015466
CASGDSYNSPLYF	2.377e-05	0.000162134
CASSQEGGNTGQLYF	5.4216e-05	0.000130786
CASSLPGYEQYF	1.6228e-05	0.000167328
CASSLGASAETLYF	5.4216e-05	0.000126984
CASSPGTGGYAEQFF	3.3524e-05	0.000135402
CASSSGTGGSDYTF	2.377e-05	0.000137084
CASSQDTNSDYTF	8.114e-06	0.000137084
CASSLGTISNERLFF	5.4216e-05	8.2968e-05
CASSSGTNTEVFF	8.114e-06	0.000126984
CASSLGINQDTQYF	8.114e-06	0.000118116
CASSLAGGAEQFF	8.114e-06	0.000117828
CASSRDWGAYEQYF	8.114e-06	0.000100542
CASSLDWGGNYAEQFF	8.114e-06	0.000100252
CASGNWGGGDTQYF	6.4912e-05	4.1484e-05
CASSWTGGYEQYF	8.114e-06	8.2968e-05
CASSIQGGNTLYF	1.6228e-05	5.906e-05
CASSRLGGRYAEQFF	3.3524e-05	4.1484e-05
CASGDFRRDTQYF	3.3524e-05	4.1484e-05
CASSDRGEVFF	2.377e-05	4.1484e-05
CASSQDWGNYAEQFF	2.377e-05	4.1484e-05
CASSLDWGSYEQYF	1.6228e-05	4.1484e-05
CASSLEGGQNTLYF	8.114e-06	4.1484e-05
