# Supplementary material for: Intratumoral injection of the seasonal flu shot converts immunologically cold tumors to hot and serves as an immunotherapy for cancer
Source: Proc Natl Acad Sci U S A. 2019 Dec 30;117(2):1119–28. doi: 10.1073/pnas.1904022116 (PMC6969546; doi:10.1073/pnas.1904022116)
Supplement: Supplementary File [file pnas.1904022116.sd03.xlsx]

## Sheet: Sheet1
Dataset S3. Data File for NanoString mRNA Analysis from Fig. 5G.
Probe Name	Target Sequence	FluVx	Adj	PBS	Adj + FluVx	AdjFluVx
Abca1	CTCCTTGTCATCTCTAGCCAGGATATTCAGCATCCTCTCCCAGAGCAAAAAGCGACTCCACATAGAAGACTACTCTGTCTCTCAGACAACACTTGACCAA	-0.46	0.02	-0.75	1.72	-0.53
Abcg1	GCGGCCGTGAACATCGAATTCAAGGACCTTTCCTACTCTGTACCCGAGGGGCCCTGGTGGAAGAAGAAAGGATACAAGACCCTTTTGAAAGGGATCTCTG	0.17	-0.31	-1.36	1.42	0.09
Abl1	ATTGCTCTGGGAGATTGCTACCTATGGCATGTCACCTTACCCGGGAATTGACCTGTCTCAGGTTTATGAGCTGCTGGAAAAAGACTACCGCATGGAGCGC	-0.4	0.98	-1.27	1.06	-0.37
Ada	GACATGGTTATCACACCATCGAGGATGAAGCTCTCTACAACAGACTACTGAAAGAAAACATGCACTTTGAGGTCTGCCCCTGGTCCAGCTACCTCACAGG	-0.92	-0.25	-0.44	1.7	-0.09
Aire	TCCAGGAACCCGAGGGGCCGTGGAAGGGATCCTTATCCAGCAGGTGTTTGAGTCAGGAAGATCCAAGAAGTGCATTCAGGTTGGGGGAGAGTTTTATACA	1.16	-0.44	-0.29	-1.28	0.85
Akt3	GTTGTCATGTTAGCAAGCGCAGCTCCAATTCACAGATCATTGCCTGCGTTTTCTTTTGACCCATGTGCAAGGAATGTACACACCCATTAGAATCATGCAC	-0.32	-0.07	-1.06	1.65	-0.2
Alcam	ATTTATCCTTAAACCCAAGTGGGGAGGTGACCAAGCAGATTGGCGATACCCTGCCTGTGTCATGCACAATATCTGCAAGTAGGAACGCGACTGTGGTGTG	1.27	-0.05	-0.59	-1.28	0.65
Amica1	TTTCAAAGGACAATTTCACCAACTCCTCCAACTGATAAGGGTCAGCAGGGCATCCTGAATGGAAATCAGCTGGTGATCATTGTGGGGATCGTCTGTGCCA	-0.84	0.44	-1.07	1.39	0.07
Angpt2	GAAGAATGTTCCGTGGGAGTTCAGCAGTAAATAACTGGAAAACAGAACACTTAGATGGTGCAGATAAATCTTGGGACCACATTCCTCTAAGCACGGTTTC	0.25	1.24	-0.29	0.3	-1.49
Anp32b	AAGATATCAGCACCTTGGAGCCGTTGAAAAGGTTGGATTGTCTGAAAAGCCTGGATCTGTTTGGCTGTGAGGTCACTAACCGGAGTGATTACCGAGAAAC	-0.29	1.05	-1.18	1.02	-0.61
Anxa1	GGCTATGCTAAAAACTCCAGCTCAGTTTGATGCAGATGAACTCCGTGGTGCCATGAAGGGACTTGGAACAGATGAAGACACTCTCATTGAGATTTTGACA	-0.46	0.22	-1.07	1.59	-0.29
Apoe	GCTAAGGACTTGTTTCGGAAGGAGCTGACTGGCCAATCACAATTGCGAAGATGAAGGCTCTGTGGGCCGTGCTGTTGGTCACATTGCTGACAGGATGCCT	-0.87	0.18	-1.18	1.14	0.73
App	GTGAGCGACGCCCTTCTCGTGCCCGACAAGTGCAAGTTCCTACACCAGGAGCGGATGGATGTTTGTGAGACCCATCTTCACTGGCACACCGTCGCCAAAG	-0.53	0.66	-1.46	1.01	0.33
Arg1	GTACATTGGCTTGCGAGACGTAGACCCTGGGGAACACTATATAATAAAAACTCTGGGAATTAAGTATTTCTCCATGACTGAAGTAGACAAGCTGGGGATT	-0.66	0.07	-1	1.6	-0.01
Atf1	GAAGCTCCGAAAAGATAGAGTGCTCAAGGAATGGACTTTCAGCAGTTTAAATAGAAATAATGGTCAGCAACGAAAATGGCAGGCGACGTTAGTGAAGCAG	-0.17	0.59	-1.24	1.35	-0.52
Atf2	AGAGCAGCAGCTTCAAGATGCCGACAAAAAAGGAAAGTGTGGGTTCAGTCCTTAGAGAAGAAAGCAGAAGACTTGAGTTCACTAAATGGCCAGCTGCAGG	1.15	-0.31	0.57	-1.49	0.08
Atg10	GGGTTCTCATTAACATGGAGGATGAGTTCTTTGGAGAAAAAAGCTTCCAGCATTATTGTGCAGAATTCATCAGACATTCACAGCAGATAGGCGATGGCTG	-0.33	0.54	-1.36	1.31	-0.16
Atg12	CATGGCAGCACTCCTAGCATTGAGGAAGTGGAAACAAGCAGACTGAAAGTTTAAGACTGTGTGGGCTACAGAGTGAGATTGTCTCACCTCTGGGGGAAAA	-0.72	0.3	-1.01	1.54	-0.1
Atg16l1	CGTTCGAGGAGATCATTCTGCAGTATACCAAGTTGCTGGAAAAGTCAGATCTTCATTCAGTATTGACCCAGAAACTACAAGCAGAAAAGCATGACATGCC	-0.54	-0.02	-1.15	1.53	0.18
Atg5	CATTACCAAAAACATCCAGAGGTTACTGGAACTCCTACCACAGTAAGGAAAGTTTGCTGCACTCTCTCGATGGCTGCTTGGAGACTCCTGCTGTTGATTT	-0.45	0.52	-1.3	1.35	-0.12
Atg7	TGCAGGGAGCTAGAGACGTGACACATAGCATCATCTTTGAAGTGAAACTTCCAGAAATGGCATTTAGCCCAGATTGTCCTAAAGCTGTTGGCTGGGAGAA	-0.16	0.55	-1.36	1.31	-0.34
Atm	TTCCTCAAAGTGAAAGTCATGACATTTGGATAAAGACACTGACGTGTGCCTTTCTGGACAGTGGAGGCATAAACAGTGAAATTCTCCAGTTATTAAAGCC	-0.63	0.5	-1.12	1.43	-0.19
Axl	GAGATTCTAAAGGTCCACAGTCTAGAGTATTAGGTACGACTCCAAGGGTGGGCGCTTGTAGCCATCCTAAGTCCTTTCCCTCCTTAAGCACCTATGCTCC	-0.42	-0.16	-0.45	1.75	-0.73
Batf	ACTGGACTCTCCCAGGGAAGTCGAGCCAATGTACTGGACCCAAAAAATGACAAGTCAACCCTGGACTGTCATGAATGATGCCCAAAATACACAGCACAGA	-0.82	0.05	-0.65	1.68	-0.26
Bax	CATAAATTATGACATTTTCCTGGGATGAATGGGGGAAGGGGAAAGGCATTTTTCTTACTTTTGTAATTATTGGGAGGGGTGGGAATGGTGGCCTGGGGAG	-0.86	0.5	-1.09	1.34	0.1
Bcl10	TTTAGCAGTAAGCTGTTGTGTTTCAGGAAAGCTGGACACGGGAAAGCTGCCGACACACTCAGCAGTGTCCCACTCCTTAGTTCTGAGAAGCCGTCGGGTT	0.89	0.05	0.35	-1.71	0.41
Bcl2	GGCCTTCTTTGAGTTCGGTGGGGTCATGTGTGTGGAGAGCGTCAACAGGGAGATGTCACCCCTGGTGGACAACATCGCCCTGTGGATGACTGAGTACCTG	0.88	-0.88	-0.77	1.27	-0.51
Bcl2l1	GAGCAACCGGGAGCTGGTGGTCGACTTTCTCTCCTACAAGCTTTCCCAGAAAGGATACAGCTGGAGTCAGTTTAGTGATGTCGAAGAGAATAGGACTGAG	0.11	0.23	-0.91	1.5	-0.93
Bcl6	ACGTTGTCATCGTGGTGAGCCGTGAGCAGTTTAGAGCCCATAAGACAGTGCTCATGGCCTGCAGCGGCCTGTTCTACAGTATCTTCACTGACCAGTTGAA	1.51	-0.74	0.23	-1.06	0.06
Bid	AATCATGCACACGACTTATCTGTGTGGTGTCAGTTACACTCAGGCTCTTGCTACGGAATGCAAAGAACAACTCACATACCAGTGTCAAACAGAATGCACA	0.49	-0.51	-0.91	1.52	-0.59
Birc5	GGCTTCATCCACTGCCCTACCGAGAACGAGCCTGATTTGGCCCAGTGTTTTTTCTGCTTTAAGGAATTGGAAGGCTGGGAACCCGATGACAACCCGATAG	0.31	0.07	-0.09	1.24	-1.53
Blnk	CTGAAGAGGCCTTGCACAGATCCAACAAGGATGGATCGTTTCTTATTCGGAAGAGCTCTGGCCATGATTCCAAGCAGCCGTACACCCTAGTTGCGTTCTT	0.23	1.05	-1.29	0.77	-0.76
Bmi1	TCTCGAGGTTTTCATGGTGTTACCTAAGACAAAAGACATCTCACCCTCTATGATGGACTTACTTCTGAGAGTGCGTTTGAGGCACTTATGGCTTACTAAG	-0.72	-0.22	-0.52	1.75	-0.29
Bst1	TCATGAACTCAGCCTCAGCATCTATGCGGAGGGAGAGCGCATCTCTTCATGCAATAGGAGACGCCAGCCTTCTCATTTCTCTCTTAGTAGCTTTGGCTTC	0.39	0.03	-0.93	1.45	-0.93
Bst2	CAGCTCCATGGTGGTCTCCAGCCTACTGGTGCTCAAAGTGTCACTGTTCCTGCTCTTTTGAGGACTCATTAGTTGGCAGGTCACAGTTGTTTGAAGTCAC	-0.32	-0.26	-0.8	1.75	-0.36
Btk	GAAGAGCCCTGGACATCTAGGAATGCCTTTCTTCTCTCGTTCCCTGGCATACTGCTCTAAGCAAAGGTCAAGGGATTTCTGTGCCTAGTATTACCCATAA	-0.48	0.32	-1.18	1.5	-0.17
C1qa	CAGTGCCCGGCTTCTATTACTTCAACTTCCAAGTGATCTCCAAGTGGGACCTTTGTCTGTTTATCAAGTCTTCCTCCGGGGGCCAGCCCAGGGATTCCCT	-0.39	1.35	-0.43	-1.19	0.65
C1qb	GTGCCAACAGCATCTTCACTGGCTTTCTGCTTTTCCCTGACATGGATGCGTAATCACGGGGTCAAATTACACCTATCCAACACCATCTTCCTGCCTCCCT	-0.55	0.78	-1.02	1.33	-0.54
C1qbp	TCCTGAGGATGAGATTGGACACGAAGATGAGGCCGAGAGTGATATTTTCTCTATCAAGGAAGTTAGCTTTCAGGCCACTGGTGACTCTGAGTGGAGGGAT	-0.39	0	-1.01	1.66	-0.26
C1ra	CAATGAGACCTTCTATGGCCAAGGCCTCATGGGTTATGTCAGCGGATTCGGGATAACAGAAGATAAGTTAGCTTTCGATCTCAGGTTCGTCAGACTGCCT	-0.81	-0.23	-0.45	1.74	-0.26
C1s1	GGCAGGGTTGATCACTGAGCCGTGTTGGTTATTCAGTTACTATTGCTAACAACATGGCAGAAACCCTTCTATCTTGCGCTATTCCACAGGGATATCTTAT	-0.99	-0.06	-0.48	1.66	-0.13
C2	ATGGTGTCCTGGACTTTCTGCCACTTTAACATGGTCACTGACTCCTTTATTAGTCTGAACTTCCTGTCTAATACCTCTGAGCGTTCTCACTCCTGGATAC	0.56	0.65	-0.37	-1.6	0.77
C3	AAGACTTCCTAAAGAGGCAAGTGCTGACCAGTGAGAAGACAGTGTTGACAGGAGCCAGTGGACATCTGAGAAGCGTCTCCATCAAGATTCCAGCCAGTAA	-1.4	0.35	-0.64	1.05	0.65
C3ar1	ATAAGCCAATCTGGTGCCAGAATCATCGAAACGTGAGAACCGCCTTCGCCATCTGTGGATGTGTCTGGGTGGTAGCCTTTGTGATGTGTGTGCCCGTATT	-1.71	-0.02	0.77	0.56	0.4
C4b	GTGCAGACCGATCAGCCTATCTATAATCCGGGGCAGCGGGTTCGTTATCGGGTCTTTGCACTGGATCAAAAGATGCGCCCATCCACTGATTTCCTCACCA	0.76	0.5	0.31	-1.75	0.18
C5ar1	CATTGCTCCTCACCATTCCATCCTTCGTGTACCGGGAGGCATATAAGGACTTCTACTCAGAGCACACTGTATGTGGTATTAACTATGGTGGGGGTAGCTT	-0.32	0.88	-1.03	1.22	-0.75
C6	CTGATTGACAAGAGTGAAGCCTGTTTCTGTGACCACTACCCATGGACTCACTGGTCCAGCTGTTCTAAGTCCTGCAATTCTGGAACCCAGAGCAGACAGA	0.29	-1.1	-0.44	1.56	-0.31
C7	AGACAAATGTGAAAATGTGGCTAACCCTTCCTGCAACATTGATAAGCCTCCTCCCAACATAGAACTTACCGGTTATGGTTACAACGTAGTTACTGGCCAG	-0.44	0.2	-1.16	1.55	-0.15
C8g	GAGCGGCGAGTCAGGGAAGCCAACCTGACAGAAGATCAGATTCTTTTCTTTCCCAAGTATGGTTTCTGCGAGACTGCGGACCAATTACACATCCTGAACG	-0.52	-0.5	-0.71	1.72	0.01
Card11	ATTGTTGGACATTCTTCACACCAAGGGACAAAGGGGCTATGTGGTCTTCCTGGAGAGCCTGGAGTTTTACTACCCAGAACTTTACAAACTGGTGACTGGA	-0.52	-0.3	-0.81	1.73	-0.1
Casp1	GACAATAAATGGATTGTTGGATGAACTTTTAGAGAAGAGAGTGCTGAATCAGGAAGAAATGGATAAAATAAAACTTGCAAACATTACTGCTATGGACAAG	-0.66	0.61	-1.17	1.34	-0.12
Casp3	GAGGCTGACTTCCTGTATGCTTACTCTACAGCACCTGGTTACTATTCCTGGAGAAATTCAAAGGACGGGTCGTGGTTCATCCAGTCCCTTTGCAGCATGC	1.66	-0.12	-0.91	-0.63	0
Casp8	TTTCATTCAGGCTTGCCAAGGAAGTAACTTCCAGAAAGGAGTGCCTGATGAGGCAGGCTTCGAGCAACAGAACCACACTTTAGAAGTGGATTCATCATCT	-0.63	0.65	-1.39	1.09	0.28
Ccl11	CAACCTCCTCTCTTGACACTAACCCAGAGCCTAAGAACTGCTTGATTCCTTCTCTTTCCTAAGACGTGCTCTGAGGGAATATCAGCACCAGTCGCCCAAG	-1.28	0	-0.38	1.48	0.17
Ccl12	ATGAAGATTTCCACACTTCTATGCCTCCTGCTCATAGCTACCACCATCAGTCCTCAGGTATTGGCTGGACCAGATGCGGTGAGCACCCCAGTCACGTGCT	-0.74	1.48	-0.98	-0.24	0.48
Ccl19	CTTCTGCCAAGAACAAAGGCAACAGCACCAGAAGGAGCCCTGTGTCTTGAGTAAAGAGATGTGAATCACTCTGGCCCAGGAAACCAAGGACCAGAAGAGA	-1	0.99	-1.15	0.7	0.46
Ccl2	TCTTCAGCACCTTTGAATGTGAAGTTGACCCGTAAATCTGAAGCTAATGCATCCACTACCTTTTCCACAACCACCTCAAGCACTTCTGTAGGAGTGACCA	-0.31	-0.44	-0.98	1.66	0.07
Ccl21a	TTAAGTACAGCCAGAAGAAAATTCCCTACAGTATTGTCCGAGGCTATAGGAAGCAAGAACCAAGTTTAGGCTGTCCCATCCCGGCAATCCTGTTCTCACC	-0.79	0.29	-0.98	1.53	-0.05
Ccl22	CCAAGAATCAACTTCCACCCCTCTTCAACCACATGCTAGGGTCTTTTACTTTCTCTGCCCCACACCTTTGACTCCTTGCCTGTGTAGCTGATAGTCGAAG	-1.14	0.5	-0.08	1.41	-0.68
Ccl24	CTGGATGCCAAGAAAAACCAGCCTTCTAAAGGGGCCAAGGCAGTGAGAACCAAGTTTGCTGTCCAGAGACGCCGTGGCAATAGCACCGAGGTTTAGCCGC	1.13	-1.01	-0.78	1	-0.33
Ccl25	TTCCGCCAGAAAGTAGTGTGTGGGAATCCAGAGGACATGAATGTGAAGAGGGCGATGAGAATCTTGACAGCTAGGAAAAGGCTAGTCCACTGGAAGAGCG	-0.33	0.72	-1.25	1.28	-0.42
Ccl27a	GCCTCTGCCCTCCAGCACTAGCTGCTGTACTCAGCTCTATAGACAGCCACTCCCAAGCAGGCTGCTGAGGAGGATTGTCCACATGGAACTGCAGGAGGCC	-0.73	0.51	-1.25	1.27	0.2
Ccl3	TCTGTCACCTGCTCAACATCATGAAGGTCTCCACCACTGCCCTTGCTGTTCTTCTCTGTACCATGACACTCTGCAACCAAGTCTTCTCAGCGCCATATGG	-0.43	-0.09	-1.08	1.62	-0.03
Ccl4	TTCTCAGCACCAATGGGCTCTGACCCTCCCACTTCCTGCTGTTTCTCTTACACCTCCCGGCAGCTTCACAGAAGCTTTGTGATGGATTACTATGAGACCA	-0.11	-0.17	-1.17	1.6	-0.16
Ccl5	GTCGTGTTTGTCACTCGAAGGAACCGCCAAGTGTGTGCCAACCCAGAGAAGAAGTGGGTTCAAGAATACATCAACTATTTGGAGATGAGCTAGGATAGAG	-0.7	0.37	-0.56	1.6	-0.71
Ccl6	ATGTAGCCACAGGACTGTCTCTTTCTTCAGATTCATAGAACTACGGGGCCAGTCTGAAACTGGGCTCTTGGGGTGAAATTATCTCACTCACTCACCTTGA	-0.62	-0.18	-0.1	1.71	-0.8
Ccl7	ACAGAAGGATCACCAGTAGTCGGTGTCCCTGGGAAGCTGTTATCTTCAAGACAAAGAAGGGCATGGAAGTCTGTGCTGAAGCCCATCAGAAGTGGGTCGA	-0.77	0.04	-0.75	1.67	-0.19
Ccl8	ACCTGCTGCTTTCATGTACTAAAGCTGAAGATCCCCCTTCGGGTGCTGAAAAGCTACGAGAGAATCAACAATATCCAGTGCCCCATGGAAGCTGTGGTTT	-0.33	0.58	-0.8	1.45	-0.9
Ccl9	ATGGCAACCCAGGTACATTCAACTAGGATGAAATAAATTCTGCCTTAGCCCAGTAGTATGTCTGTGTTTGTAAGGACCCAGCTGATTTTCCCACCACCCC	-0.54	-0.18	-0.8	1.73	-0.2
Ccnd3	GCCATGATGGTCAGAGAAATACAAACAGGTAAAATCCACACACCAGCATTTCTTTTGAGTCCCTCTTCTGTCCGGGGCTCCAACCTTCTCAGTTGCCAAA	-0.63	0.28	-0.56	1.64	-0.73
Ccr1	CTTCTGATTCAGACCATAGGTGTCAACCAAGGAAGGTCTAAGAAGAGAATGAGGAGACAGTATATAGCTCTCCAAGACTGATACTGACAGTTCTTACAGT	-0.95	0.06	-0.67	1.63	-0.07
Ccr2	ATGAACTAACATAGACAGCTCAGGATTAACAGGGACTTGTGGTTTGTGGTCTGTGGGCTTATCCAAGCATGGTGATTTAGACTCTAAGGTCCGTCTGGAT	1.37	0.44	-1.01	-0.94	0.15
Ccr5	GGAGCAGGGAGAACGAGTCTTTTATCAGGGCCGGGAAATATGCACAAAGAGACTTGAGGCAGGTGCCATGACCCATATGCAAAGGGACGGACACAGGGCC	-0.86	0.41	-1.08	1.37	0.17
Ccr7	CCCAGATGGTTTTTGGGTTCCTAGTGCCTATGCTGGCTATGAGTTTCTGCTACCTCATTATCATCCGTACCTTGCTCCAGGCACGCAACTTTGAGCGGAA	-0.63	0.25	-1.34	1.22	0.5
Ccrl2	TGTTTGCGGTGGGTCTCTTGGACAACGTGCTGGCGGTGTTTATCTTGGTGAAATACAAAGGACTCAAGAATCTGGGGAACATCTACTTCCTAAACCTGGC	-0.62	0.6	-1.43	1.02	0.42
Cd14	CTAGACGAGGAAAGTTGTTCCTGCAACTTCTCAGATCCGAAGCCAGATTGGTCCAGCGCTTTCAATTGTTTGGGGGCGGCAGATGTGGAATTGTACGGCG	-0.28	0.74	-1.02	1.33	-0.76
Cd163	TCACGGCACTCTTGGTTTGTGGAGCCATTCTATTGGTCCTCCTCATTGTCTTCCTCCTGTGGACTCTGAAGCGACGACAGATTCAGCGACTTACAGTTTC	-1.37	0.17	-0.62	0.81	1.02
Cd164	ATATTGAAGAAGTCCCACATGGAAGACGCTGTTCCAGGATCTTTACCTTTCCAAAGGATGCATACAGGATATTTTGGAGCATCATCCTCGAAGAAAAGTC	-0.2	0.03	-0.75	1.68	-0.77
Cd180	AGGGTTTGAAGAACTCTACGATCCAGTCTCTTTGGCTGGGGACATTTGAGGACATGGATGACGAAGATATTAGTCCTGCCGTGTTTGAGGGTCTCTGTGA	-0.02	1.22	-1.33	0.68	-0.55
Cd1d1	GTTTTATGGGATTTGCACTGAACTAGAAAGCATACTTCCTGCCCAAACAGACGCTCTGAGGTTAGTTGGCAAGTGTAAAGTCCAACACCAACCTGGCTGT	0.75	1.16	-0.74	0.07	-1.24
Cd200	CCCTGCCATCTCCTGGAAGGGTACTGGGACAGGAATTGAGAATAGTACCGAGAGTCACTTCCATTCAAATGGGACTACATCTGTCACCAGCATCCTCCGG	-0.2	-0.21	-0.87	1.72	-0.43
Cd200r1	AAGCTACTTCAGCTATTGAGGAGGATGAAATGCAGCCTTATGCTAGCTATACAGAGAAGAGCAATCCACTCTATGATACTGTGACTAAGGTGGAGGCATT	-0.79	0.25	-1.09	1.45	0.17
Cd207	ATGTCAACAAGCTGCTCAAACAACAGAGTGACATTCTGGAGATGGTGGCTCGAGGCTGGAAGTATTTCTCGGGGAACTTCTATTACTTTTCACGCACCCC	-0.28	-0.59	-0.4	1.78	-0.5
Cd22	CTCTGACCTGTGGACTGAATTTCTCCTGCTTTGGGTATGACATCCTCTTGAAGTGGTTCCTAGAAGATTCTGAGATCACCTCCATCACCTCTTCTGTCAC	-0.12	-0.6	-0.45	1.76	-0.58
Cd244	TACAGACAAAAGATGTTTCTGTTCAATGGAAGAAGACAGAACAGGGCTCACACAGAAAAATTGAGATCCTGAATTGGTATAATGATGGTCCCAGTTGGTC	-0.76	-0.12	-1.05	1.43	0.5
Cd274	TGAACTAATATGTCAGGCCGAGGGTTATCCAGAAGCTGAGGTAATCTGGACAAACAGTGACCACCAACCCGTGAGTGGGAAGAGAAGTGTCACCACTTCC	-0.68	0.36	-1.35	1.14	0.54
Cd276	TGGTCCATAGACCACCCACAGCCTTACTTTTCCAATGGACTTAATTCCCATCATCCTGCAGCCTCATTTCTCCAGTGACACGATACACGAACCATCCTGC	-0.18	0.32	-0.83	1.56	-0.87
Cd28	TCTGTCTCTCTCTTTCTCTCCTGTGCATATGTCTCCCCTCCCTCACTTCTCTGTCTCTTCCTCTCTCCCTCTCTCTGTCTTTCTCTGTGTGTCTCTCTGT	-0.82	0.56	-1.2	1.24	0.22
Cd33	ATGACACAGGAATGTACTTCTTCAGAGTGGTCAGAGAACCTTTTGTGAGATATTCTTACAAAAAAAGCCAGCTGTCACTGCATGTGACCTCTCTATCACG	1.14	0.67	-1.06	-1.02	0.27
Cd34	CTGATTATTCGCCTAATAATAGCAGCTTTGAGATGACATCACCCACCGAGCCATATGCTTACACATCATCTTCTGCTCCGAGTGCCATTAAGGGAGAAAT	-0.72	0.76	-0.56	1.37	-0.85
Cd36	GGGACCATTGGTGATGAAAAAGCAGAAATGTTCAAAACACAAGTGACTGGGAAAATCAAGCTCCTTGGCATGGTAGAGATGGCCTTACTTGGGATTGGAG	0.08	-0.05	-1.03	1.6	-0.6
Cd37	GTACTAGGCGGCCTGATTTTCTGCTTCGGCACCTGGATCCTCATTGACAAGACCAGCTTCGTGTCCTTTGTGGGTTTGTCCTTCGTGCCACTGCAGACTT	-0.15	1.31	0.27	-1.47	0.04
Cd38	TATTCACATGGTAAACCTGAGGTCATAGGGTCATTATAGGGAAGGTGCTGTGTGGGAACTACCCACGTGCCCTGTGCTTTAATCTTTAACTCAACACATC	-0.29	-0.56	-0.66	1.76	-0.25
Cd3d	CTGTGTGGAGCTAGACTCGGGCACCATGGCTGGTGTCATCTTCATTGACCTCATCGCAACTCTGCTCCTGGCTTTGGGCGTCTACTGCTTTGCAGGACAT	-0.32	0.3	-0.94	1.59	-0.63
Cd3e	TGAGTACTGTGTGGAGGTGGACCTGACAGCAGTAGCCATAATCATCATTGTTGACATCTGTATCACTCTGGGCTTGCTGATGGTCATTTATTACTGGAGC	-0.56	-0.03	-1.03	1.62	0
Cd3eap	ACCTGTCATTAAAGCTGTCGCTGGCCCGCCTGTTTGGAATGGGGTTCTGCCTCTTATTCTCCTGGCTGAGGAGCTTCGGGTGTCTGGGTTCTACATGAGG	-0.45	0.72	-1.45	1.08	0.1
Cd3g	GCATTGAGCTAAACATAGGCACCATATCCGGCTTTATCTTCGCTGAGGTCATCAGCATCTTCTTCCTTGCTCTTGGTGTATATCTCATTGCGGGACAGGA	-0.55	-0.09	-0.68	1.74	-0.43
Cd4	AAGAGGTGTCCGTACAAAAGTCCACCAAAGACCTCAAGCTCCAGCTGAAGGAAACGCTCCCACTCACCCTCAAGATACCCCAGGTCTCGCTTCAGTTTGC	-1.16	0.08	-0.19	1.58	-0.31
Cd40	GCTGCCCAAACCCGGTTACCTGATTTTGATCCCTGGGACTTCATGGTAAAAGGGAGAGAACCAAATCCAGAGGGTTGTCATTTGACCTCCATGTGTGCTC	-0.16	0.54	-0.99	1.42	-0.82
Cd44	TCGCTTTGGGTGTGTCCTTCGCGCGCTCCCTCCCTCTTAGGTCACTCACTCTTTCAAAGCCTGGAATAAAAACCACAGCCAACTTCCGAAGCGGTCTCAT	-0.28	0.36	1.27	-1.47	0.12
Cd47	CTCCTGCTGCTGCGGTTCAGCTCAACTACTGTTTAGTAACGTCAACTCCATAGAGTTCACTTCATGCAATGAAACTGTGGTCATCCCTTGCATCGTCCGT	-0.61	0.58	-1.26	1.31	-0.02
Cd48	TGCGTGAAACTGAGAACGAGTTGAAGATAACCCTGGAAGTATTTGATCCTGTGCCCAAGCCTTCCATAGAAATCAATAAGACTGAAGCGTCGACTGATTC	-1.19	0.22	-0.31	1.54	-0.26
Cd53	ATGGCATCAGTTATTCTGGGTCAAAAGTTCAATTTCCACCCAGGGCAAAATTACACAACAGGCATATGACTTCTAGGAAGTTGAGATCATTGATGGCCAC	-0.21	-0.47	-0.77	1.75	-0.3
Cd55	ACAGTTAAAGTTTCAGCAACCCAGCATGTACCTGTTACCAAGACAACAGTACGTCATCCAATAAGAACATCTACAGACAAAGGAGAGCCTAACACAGGTG	-0.5	0.46	-1.39	1.25	0.18
Cd63	GTGGGATTGATCGCCATTGGTGTAGCGGTTCAGGTTGTCTTGAAGCAGGCCATTACCCATGAGACTACTGCTGGCTCGCTGTTGCCTGTGGTCATCATTG	-0.76	1.52	-1.03	0.04	0.23
Cd68	AGCCCGAGTACAGTCTACCTGGACTACATGGCGGTGGAATACAATGTGTCCTTCCCACAGGCAGCACAGTGGACATTCATGGCGCAGAATTCATCTCTTC	1.2	-1.22	-0.63	0.8	-0.15
Cd74	ATGGATAACATGCTCCTTGGGCCTGTGAAGAACGTTACCAAGTACGGCAACATGACCCAGGACCATGTGATGCATCTGCTCACGAGGTCTGGACCCCTGG	-0.44	-0.29	-0.93	1.69	-0.04
Cd80	TGGCTTTCCCCATCATGTTCTCCAAAGCATCTGAAGCTATGGCTTGCAATTGTCAGTTGATGCAGGATACACCACTCCTCAAGTTTCCATGTCCAAGGCT	0.41	0.75	0.58	-0.03	-1.71
Cd81	GGCATCTGGGGCTTCGTAAACAAAGACCAGATCGCCAAGGATGTGAAGCAGTTCTATGACCAGGCCCTTCAGCAAGCTGTGATGGATGATGATGCCAACA	-0.49	0.64	-1.1	1.39	-0.45
Cd83	CCAGATAGTTTAGTCTGGGTTGAATACAATGGATGTGAAGTTGCTTGGGGAAAGCTGAATGTAGTGAATACATTGGCAACTCTACTGGGCTGTTACCTTG	-0.33	0.25	-1.34	1.43	-0.02
Cd84	CGCCATCTGTGGATCTGGTTCCTTTGCCTACAAACCTGGTCTGAAGCAGCAGGAAAAGATGCAGACCCGGTGGTAATGAATGGGATTCTTGGGGAGTCAG	1.19	0.21	0.35	-1.54	-0.21
Cd86	CAAAACATAAGCCTGAGTGAGCTGGTAGTATTTTGGCAGGACCAGCAAAAGTTGGTTCTGTACGAGCACTATTTGGGCACAGAGAAACTTGATAGTGTGA	0.15	0.89	-1.11	1.02	-0.95
Cd9	CAGCTTTTGGAAAGTTTCCAGGTTAAGCCCTGCCCTGAAGCCATCAGTGAGGTCTTCAACAACAAGTTCCACATCATTGGAGCAGTGGGTATCGGCATCG	-0.87	-0.05	-0.69	1.66	-0.05
Cd97	CGTGGCCATCTCAATGGCAGTTGTCAAAATGGATGGCTATGGGCATGCAACATACTGCTGGCTGGACTTTAGGAAGCAGGGCTTTCTCTGGAGCTTTTCG	-0.43	0.78	-1.31	1.2	-0.24
Cd99	CCGCCGTGAAATCACCGCCTGCACCGCCCCTCGCCGCTGCATCAGTGATGTCACTACTGCCAAAGACTCCGCCCACAACTGACCTCTGACCCCGGTGACA	-0.46	0.01	-1.13	1.58	-0.01
Cdh1	TCGAAGTGCCCGAAGACTTTGGTGTGGGTCAGGAAATCACATCTTATACCGCTCGAGAGCCGGACACGTTCATGGATCAGAAGATCACGTATCGGATTTG	-0.96	0.48	-0.92	1.42	-0.03
Cdh5	CAGCAACTTCACCCTCATAAACAACCATGACAACACCGCCAACATCACGGTCAAGTATGGGCAGTTTAATCGGGAGCATGCCAAGTTCCACTACCTGCCC	1.5	-0.7	-0.64	0.57	-0.73
Cdk1	CCAGATCTCTGTTGGGAAGTAACTGGGTAACAAAAGCCGTTGCACTGGTTTGACAGCTAACAACTGTTGGTACTTTGTATTCAGAAGGAATGAGGTAGCG	0	-0.53	-0.89	1.69	-0.27
Cdkn1a	AATACCGTGGGTGTCAAAGCACTTAGTGGGTCTGACTCCAGCCCCAAACATCCCTGTTTCTGTAACATCCTGGTCTGGACTGTCTACCCTTAGCCCGCAC	1.51	-0.5	0.25	-1.19	-0.07
Ceacam1	CAAGGGAAACACTACGGCTATAGACAAAGAAATTGCACGATTTGTACCAAATAGTAATATGAATTTCACGGGGCAAGCATACAGCGGCAGAGAGATAATA	-0.38	0.31	-1.15	1.53	-0.3
Cebpb	CGGGCACCGCGCGCACGCACCTGCACAGCGCACCGGGTTTCGGGACTTGATGCAATCCGGATCAAACGTGGCTGAGCGCGTGTGGACACGGGACTGACGC	-0.63	-0.05	-0.74	1.72	-0.31
Cfb	GGTCGGGCCTCTGGTGGACTCCGTGAACATCAATGCCTTAGCTTCCAAAAAGGACAATGAGCATCATGTGTTTAAAGTCAAGGATATGGAAGACCTGGAG	-0.77	0.46	-1.17	1.35	0.13
Cfd	AGTGTCAATCATGAACCGGACAACCTGCAATCTGCGCACGTACCATGACGGGGTAGTCACCATTAACATGATGTGTGCAGAGAGCAACCGCAGGGACACT	1.11	-0.85	-0.01	0.88	-1.13
Cfh	GAAATTCTCTGCACACCACCGCGAGTGGAAAATGGAGATGGTATAAATGTGAAACCAGTTTACAAGGAGAATGAAAGATACCACTATAAGTGTAAGCATG	-0.7	0.5	-1.19	1.36	0.03
Cfp	CGGCCGCAAATTTAATGGGAAGCCATGTGCTGGAAAACTCCAGGATATTCGACACTGCTATAACATCCATAACTGTATCATGAAAGGTTCATGGTCACAG	-0.04	0.1	-0.93	1.6	-0.74
Chil3	ATTGTGGGATTTCCAGCATATGGGCATACCTTTATCCTGAGTGACCCTTCTAAGACTGGAATTGGTGCCCCTACAATTAGTACTGGCCCACCAGGAAAGT	0.9	0.67	-0.84	-1.31	0.58
Chit1	GGAGGCAGTTCGGTTCTTTCCCAGGGATGTGGATCCCAACCTGTGTACCCACGTCATCTTTGCTTTTGCTGGAATGGACAACCATCAGCTCAGCACTGTG	-0.58	0.22	-1.35	1.27	0.44
Chuk	TCGTTTAGAGCTAAGTTCCAAAAACAGAGAGCGATGGTGCCATGAAATCCAGATCATGAAAAAGTTGGACCATGCGAATGTTGTAAAGGCCTGTGATGTC	0.33	0.85	-0.99	-1.14	0.94
Ciita	TGCAGCCACTGGCCATGGATGACGAGGTCCTTGATTATATCGTGAGGCAGCCAGACCGTGTTCTGCTCATCCTAGATGCTTTCGAGGAGCTAGAGGCCCA	-0.22	-0.43	-0.82	1.74	-0.26
Cklf	GAAAGAGCCATTAATCGAGAAGGCTTGAAAGAGAGGCGTGACTGTTGGGTCTGTGGGCAAGATGGAGACTCCACGGCCGGTCGTAAGCCGTCGGCCCTTC	-0.85	0.1	-0.53	1.68	-0.41
Clec4a2	ATGGGCATTCGATTCATTGTTATCCAACCATTACACAGACACCTGGGAAATTCTACAGGTTCACAGAATTTAAGTGGGCAGCAAATGGTTATGCATACAC	-0.71	0.21	-0.93	1.6	-0.17
Clec4n	CTGAAGCGGAGCAGAATTTCATCACCCAGCAGCTGAATGAGTCACTTTCTTACTTCCTGGGTCTTTCGGATCCACAAGGTAATGGCAAATGGCAATGGAT	0.85	-0.41	-0.99	1.27	-0.72
Clec5a	CGCTGGATCAACAACTCTGTGTTCAATGGCAATGTTACCAATCAGGACCAGAACTTCGACTGTGTCACTATAGGTCTGACGAAGACATATGATGCTGCAT	-0.67	-0.06	-0.98	1.6	0.11
Clec7a	GGATGAAGAAGCTGAGACTTTTGTACTTGTCATCTTCACAAAGATGGTGGCACTATCTTCCAGTTAGGAAGTCACTAGACATGGAGTGAGGGCAGCTCAA	0.03	0.24	-0.98	1.53	-0.8
Clu	TTAATAAGGAGATTCAGAACGCCGTCCAGGGAGTGAAGCACATAAAAACTCTCATAGAAAAAACCAACGCAGAGCGCAAGTCCTTGCTCAACAGTTTAGA	1.6	-0.4	0.1	-1.1	-0.2
Cma1	GAGGGAGAATTAACTCTGGAGCTTTTGCCAGCCTGTGAGGAAATCTGGAACTGGAATAGTGCAGGTTTTGTGTGCCATGCGATCTGGCCTGTCTGTAGTT	-0.85	0.45	-1.21	1.21	0.4
Cmah	CATCGAGGATTTAGATGGAAGGTCCGTTAAATGCACAAAGCACAACTGGAAGTTAGACGTGAGCACCATGAAATATATCAACCCTCCAGGGAGCTTCTGT	0.05	0.06	1.59	-0.91	-0.79
Cmklr1	TCGCCACCTTCAAGATGAAGAAGACCGTGAACACTGTGTGGTTTGTCAACCTGGCTGTGGCCGACTTCCTGTTCAACATCTTTTTGCCGATGCACATCAC	-0.81	-0.13	-0.54	1.73	-0.25
Cmpk2	AAAAACTGGGGACTGAGCAGTTTGCTTTCCTTCTGACTGACTGAGCCAGCTGCGGCTGCTGATTCATTTCTGCCTGGCCATGTACCAACTTCTTGGGATA	0.3	0.44	-0.24	1.08	-1.58
Col1a1	CAATGGTGAGACGTGGAAACCCGAGGTATGCTTGATCTGTATCTGCCACAATGGCACGGCTGTGTGCGATGACGTGCAATGCAATGAAGAACTGGACTGT	-0.26	-0.33	-0.87	1.73	-0.28
Col3a1	CAAGACAGTCTTTGAATATCAAACACGCAAGGCAATGAGACTACCCATCATAGATATCGCACCCTATGACATTGGGGGTCCTGATCAAGAATTTGGTGTG	1.41	0.06	-0.7	-1.16	0.4
Col4a1	CTCCAGGGATCACAGGTTCAAAGGGAGATATGGGACTGCCCGGAGTTCCAGGATTTCAAGGTCAGAAAGGGCTTCCTGGTCTGCAGGGAGTGAAAGGAGA	-1.03	0.21	-0.81	1.5	0.13
Colec12	TAACCCAGGTTCAGCAGAGGAACCTTATCTCAAATCTGCAGCAGTCTGTGGATGACACAAGCCTGGCCATCCAGCGAATTAAGAATGATTTCCAAAATCT	-0.22	0.84	-0.96	1.24	-0.89
Creb1	TTCTGTCTGGACAGTTCACCAGATTCTCCAGAAGGCTTTCAAACGGCTAAAGTTTGATCTTTGTCCTGCTGAGCTTGCTGGGAAGGAGATAGCATAAAAG	-0.35	0.33	-1.36	1.39	-0.01
Creb5	CATGGAGGTGGCCAGGCTGGTGCGCTCATCTGAGTAGTTCTGATTTATATTTTCAGCAATGTCCACGGACTTGCCCATTACGGAAAGCAGATCAAACCCA	-0.54	0.21	-0.95	1.63	-0.35
Crebbp	TTGGATATTGCTGTGGACGAAAGTATGAGTTCTCCCCACAGACTTTGTGCTGTTACGGAAAGCAGCTGTGTACAATTCCTCGTGATGCAGCCTACTACAG	-0.19	0.58	-1.2	1.37	-0.56
Csf1	TCCAGCTGCTGGAGAAGATCAAGAACTTCTTTAATGAAACAAAGAATCTCCTTGAAAAGGACTGGAACATTTTTACCAAGAACTGCAACAACAGCTTTGC	-0.87	0.35	-0.97	1.47	0.02
Csf1r	GTACAAGCAGAAGCCGAAGTACCAGGTGCGCTGGAAGATCATCGAGAGATACGAAGGCAATAGCTACACCTTCATTGACCCTACTCAGTTGCCCTACAAT	-0.31	-0.2	-0.57	1.75	-0.68
Csf2rb	ATTGCGTGTCTGCATTGCTATGAGATGGGTTGCCGAGCCACACCTGTCTTTGGGTCCCTGTTTGCAGGGGTCTTTGCTGTAAGTGCACACGTGCCTTTGT	-0.01	1.44	-1.25	0.33	-0.5
Csf3r	CCCAGCCTTCTGCCTCAGGGCTATCTCATTGAGTGGGAAATGAGTTCTCCCAGCTACAATAACAGCTATAAGTCCTGGATGATAGAACCTAACGGGAACA	0.14	1.48	-0.95	-0.92	0.25
Cspg4	TGGAGCTAGACATCCTGGGAGCCCAAACCCGGAAAATGTTTACCCTGTTGGACGTGGTGAACCGTAAGGCCCGCTTTGTTCACGATGGCTCTGAAGACAC	-1.4	0.93	-0.57	0.14	0.91
Ctsh	TGTCATAAAACTCCAGATAAAGTAAACCATGCAGTCCTGGCGGTTGGCTATGGAGAACAGAATGGATTACTCTACTGGATTGTGAAAAACTCTTGGGGCT	-0.63	0.66	-1.27	1.25	-0.01
Ctsl	TTCTTGTGCGCAGCTAGCCGCCTCAGGTGTTTGAACCATGAATCTTTTACTCCTTTTGGCTGTCCTCTGCTTGGGAACAGCCTTAGCTACTCCAAAATTT	-0.62	0.31	-1	1.57	-0.26
Ctss	AGACGCTTCCTATCCCTACAAAGCCACGGATGAAAAGTGTCACTATAACTCAAAAAATCGAGCTGCCACGTGTTCAAGGTACATTCAGCTCCCGTTTGGT	0.8	0.23	0.42	-1.74	0.3
Ctsw	GCCGTCTGAGCATCTTTGCCCACAATCTGGCTCAGGCTCAAAGGCTACAGCAAGAAGACTTGGGTACAGCTGAGTTTGGAGAGACTCCATTCAGTGACCT	-0.62	0.35	-1.19	1.44	0.02
Cx3cl1	CGTTCTTCCATTTGTGTACTCTGCTGCCGGGTCAGCACCTCGGCATGACGAAATGCGAAATCATGTGCGACAAGATGACCTCACGAATCCCAGTGGCTTT	1.24	-0.8	-0.52	0.92	-0.84
Cx3cr1	TCCTGTGTTGGTTGTGATAACCATTTCAGAAGTCTCTCCCAGCCTGTTGCTCACGGCGGCATGTCTGATATCTCCTTGGCAGTCTGTATGTTTGTGTCGA	-0.23	-0.08	-1.36	1.43	0.24
Cxcl1	TGCTAGTAGAAGGGTGTTGTGCGAAAAGAAGTGCAGAGAGATAGAGTTTAGTATTATGTTTTGTATGTATTAGGGTGAGGACATGTGTGGGAGGCTGTGT	1.24	-0.76	-1.07	0.83	-0.23
Cxcl10	AGGACGGTCCGCTGCAACTGCATCCATATCGATGACGGGCCAGTGAGAATGAGGGCCATAGGGAAGCTTGAAATCATCCCTGCGAGCCTATCCTGCCCAC	1.1	0.8	-0.56	-1.36	0.02
Cxcl11	TTAAGGCGTCAAAACATGTGACATCCTGGGAACGTCTGACTGTGAGCCCTCCAATAAGAACTCTGTGCCAGGAACCTGACCCTCTGCTGTCTTGGAACAT	0.76	1.04	-0.08	-1.51	-0.21
Cxcl12	CTGAAAATCCTCAACACTCCAAACTGTGCCCTTCAGATTGTTGCACGGCTGAAGAACAACAACAGACAAGTGTGCATTGACCCGAAATTAAAGTGGATCC	-0.67	0.29	-1.06	1.53	-0.09
Cxcl13	CTGAGAGGGAATGCTCAAGCTCCGTTGCATACCCAACCCACATCCTTGTTCCTTAAGAAAGGCTATTTGAGAACAGGCATTTAGTGACAACCCACTTCAG	1.39	-0.25	0.07	-1.41	0.2
Cxcl14	GTGGACGGGTCCAAGTGTAAGTGTTCCCGGAAGGGGCCCAAGATCCGCTACAGCGACGTGAAGAAGCTGGAAATGAAGCCAAAGTACCCACACTGCGAGG	-0.51	0.69	-1.39	1.16	0.05
Cxcl16	CGCAGGGTACTTTGGATCACATCCGAAAATACCTGAAAGCATTTCATCGTTGTCCATTCTTTATCAGGTTCCAGTTGCAGTCCAAAAGCGTGTGTGGGGG	-0.48	0.86	-0.87	1.28	-0.79
Cxcl2	GGTGGGGGTGGGGACAAATAGATGCAGTCGGATGGCTTTCATGGAAGGAGTGTGCATGTTCACATCATTTTTTTGTAAGCACCGAGGAGAGTAGAACAGC	0.59	1.39	-1.14	-0.25	-0.6
Cxcl5	CCCAGTGAAGATAAGAAGAAAGGGCTGATTCTCTCCACCCACGGATTTTCTTTATGAACTCCCTGCTTTGATGAGAAAAGGGAAACCATTGTCCCTGAAG	-0.39	-0.38	-1.14	1.49	0.43
Cxcl9	TAGAACTCAGCTCTGCCATGAAGTCCGCTGTTCTTTTCCTCTTGGGCATCATCTTCCTGGAGCAGTGTGGAGTTCGAGGAACCCTAGTGATAAGGAATGC	-0.3	0.71	-1.15	1.32	-0.59
Cxcr2	CCTTGCCTGTCTGGGCTGCATCTAAAGTAAATGGATGGACTTTTGGCTCAACCCTGTGCAAGATATTCTCATACGTGAAGGAGGTTACCTTCTACAGCAG	-1.02	-0.09	-0.34	1.67	-0.22
Cxcr3	GTTGTATGGGGTCTCTGTCTGCTCTTTGCCCTCCCAGATTTCATCTACCTATCAGCCAACTACGATCAGCGCCTCAATGCCACCCATTGCCAGTACAACT	-0.58	0.06	-1.09	1.57	0.04
Cxcr4	GTTTCAATTCCAGCATATAATGGTGGGTCTCGTCCTGCCCGGCATCGTCATCCTCTCCTGTTACTGCATCATCATCTCTAAGCTGTCACACTCCAAGGGC	-0.59	-0.37	-0.58	1.77	-0.23
Cxcr6	AGTGAGGAGATATCCACTATGGTTCTTGTTATACAGATGACTCTGGGGTTCTTCCTGCCATTGCTCACTATGATTCTGTGCTACTCAGGCATTATCAAGA	-0.4	-0.51	-0.81	1.71	0
Cybb	ACAGAAGACTCTGTATGGACGGCCCAACTGGGATAACGAGTTCAAGACCATTGCAAGTGAACACCCTAACACCACAATAGGCGTTTTCCTGTGTGGCCCT	-0.26	0.02	-0.77	1.69	-0.68
Cyfip2	TATGAGAATAAGATGTACCTGACGCCCAGTGAAAAGCACATGTTGCTCAAGGTGATGGGCTTTGGTCTCTATCTGATGGACGGAAATGTCAGTAACATTT	-0.82	-0.08	-0.76	1.66	0
Cyld	CTATGACGATCCGGACATCTCAGCTGGGAAGATCAAGCAGTTCTGTAAGACCTGCAGCACTCAGGTTCACCTTCATCCCAGGAGGTTGAATCATTCTTAT	0.89	-0.51	-1.48	0.29	0.82
Ddx58	GTACACATCACATTTGCGGAAATACAACGATGCACTCATCATCAGTGAGGATGCACAGATGACAGACGCTCTAAATTACCTCAAAGCCTTCTTCCACGAT	-0.5	0.17	-1.46	0.83	0.96
Ddx60	TGCCTTGGTGGAGAAATTGGAGCGGAAATCTGGGAGCATCTCCTTGTTATGATCCGATGTCCCTTTTTGGCCCTTTCAGCTACCATTAGCAACCCTCAGC	-0.96	0.08	-0.7	1.61	-0.03
Defb1	GGTGTTGGCATTCTCACAAGTCTTGGACGAAGAACAGATCAATACAAATGCCTTCAACATGGAGGATTCTGTCTCCGCTCCAGCTGCCCATCTAATACCA	-0.32	0.14	-1.34	1.44	0.08
Dll4	TGGCAATGTCTCCACGCCGGTATTGGGCACCAACTCCTTCGTCGTCAGGGACAAGAATAGCGGCAGTGGTCGCAACCCTCTGCAGTTGCCCTTCAATTTC	-0.54	-0.03	-1.08	1.59	0.05
Dock9	AGCTGATCGAGCCACTGGACTACGAAAATGTCATCGTGCAGAAGAAGACGCAGATCCTAAACGACTGCCTGCGGGAGATGCTCCTCTTCCCTTATGATGA	-0.12	-0.32	-0.79	1.73	-0.5
Dpp4	AAGAGGGGATCACTATTTATGTGATGTGGTGTGGGCTACAGAAGAAAGAATTTCACTACAGTGGCTCAGGAGGATTCAGAACTATTCCGTGATGGCTATC	0.2	0.37	-1.62	1.09	-0.04
Dusp4	ACTGGGTGCCGTTCAGATTTTCCTGCCGTGAATCATTTGGTAAGGCCAGATCAGAACCAGATCACTGAAGATGAACTAAAAATGAATCTCCCTCTCGCGG	1.69	-0.41	-0.72	-0.67	0.12
Dusp6	TCAGTTCCTCTTGAGCAGCATCGACCAGGCTGCTTTCTTTCTGTGTGTGGCCCCGGGTGTCAAAAGTGTCACCAGCTGTCTGTGTTAGACAAGGTTGCCA	-0.58	0.64	-1.34	1.21	0.07
Ebi3	ATGTACTGGGCTGCTCCGAAGCACTGGATAATTCACTTGACTTCTTCAGACCTCAATTTCCAACCCTGTGGGATGATCTTTCTTCTTCTGCCGGTGCGGG	-0.42	-0.3	-0.57	1.78	-0.48
Ecsit	GCCCTTTCAGGAACTCCCTTTGCTCAGGTGTCCCTCCAGGCTCTACGAGGCCTTCACTGTAGTGCAGCTACACACAAGGATGAGCCGTGGTTGGTTCCTC	-0.18	0.48	1.19	-1.53	0.05
Egfr	TGCTACAAACATCAAACACTTCAAATACTGCACTGCCATCAGCGGGGACCTTCACATCCTGCCAGTGGCCTTTAAGGGGGATTCTTTCACGCGCACTCCT	-0.39	-0.47	-0.41	1.79	-0.51
Egr1	CGGCAGCAGCGCCTTCAATCCTCAAGGGGAGCCGAGCGAACAACCCTATGAGCACCTGACCACAGAGTCCTTTTCTGACATCGCTCTGAATAATGAGAAG	-0.18	1.76	-0.68	-0.43	-0.48
Egr2	CAGCTCTGTCCCACCTTCTCACGGACGGCCTTCCGAAAACTTAGGCCATTTGAAGGGAGTTGACTGTCACTCCAAGAAATGGGGGAGCAAAAAGAGGGCT	-0.58	0.26	-1.04	1.57	-0.22
Egr3	CCAGGATTACCAATCGGCCAAGCCGGCCTTGGACAGCAATCTTTTCCCCATGATTCCTGACTACAACCTGTACCACCATCCCAACGACATGGGCTCCATT	-0.58	0.61	-1.13	1.39	-0.29
Elk1	AGGGTCTCATCTTTGCCTAAACTTACCAGTTGGGATACACTTGCTGGCCATCAAGTCTCAAGGATCTACCTGGTTCTACCTTGGGATTACAAGCATGTAC	-0.7	-0.44	-0.85	1.55	0.44
Emr1	TGATGAGTGCACCCAAGATCCATTACAATGTGGACTGAATTCTGTCTGCACCAATGTACCAGGCTCCTACATCTGTGGCTGCCTCCCTGACTTTCAAATG	-0.7	0.06	-0.72	1.7	-0.33
Eng	ATTTTCCCGGAATGCTGTCACATCTGGAGCTGACTCTTCAGGCATCCAAGCAAAATGGCACGGAGACCCAGGAGGTGTTCCTGGTCCTCGTTTCGAACAA	-1.18	0.11	-0.85	1.05	0.88
Entpd1	CAAACCCAGTCCAAGCCTGCCCTTTGGATAGGAGAGTTTTCTAAAGTAGATAAATATGTGCTAAAGCCAAAGAGTCCTTGCCAAGGAGCTTATGTGCTCG	0.9	0.59	-0.07	-1.67	0.24
Ep300	TGGGACCTTTCTGGAGAATCGAGTGAATGACTTTCTGAGGCGACAAAATCACCCTGAATCAGGAGAGGTCACTGTTCGGGTTGTTCATGCTTCTGACAAA	0.38	-0.33	-1.1	1.52	-0.46
Epcam	TGAAATTTGTACTCGTAAATACAAGCAGCTGGACACCGGCATTACCGATCGTAAAATTAGACGAACGTCTTATAGGTGCAGGTCCAGTGTGGTACTCAGA	1.52	-0.48	-1.03	0.43	-0.45
Erbb2	AGATCACAGGTTACCTATACATTTCAGCATGGCCAGAGAGCTTCCAAGACCTCAGTGTCTTCCAGAACCTTCGGGTCATTCGGGGACGGATTCTCCATGA	-0.84	-0.44	-0.14	1.73	-0.31
Ets1	GAAAGAGGATGTGAAACCATATCAGGTTAATGGAGCCAACCCTACCTACCCAGAATCCTGTTACACCTCGGATTACTTCATCAGCTACGGTATCGAGCAT	-1.14	0.13	-0.75	1.41	0.35
Ewsr1	ATATGCACAGACCACCCAGGCATATGGGCAACAAAGCTATGGAACCTATGGACAGCCTACTGATGTCAGCTATACTCAGGCTCAGACCACTGCCACCTAC	-0.31	-0.5	-0.49	1.78	-0.48
F13a1	TTTCTTCTTGGCAAAGCCAGAGAAAGGTCTTTCATCTTGCACCTGCAGCCAAGGAACTGCCTGCCAAATTTCACAGATTACCTTGTGAGAAGATGTGGCC	-0.59	-0.12	-1.12	1.51	0.32
F2rl1	GCTGGCCATGTACTTCATCTGCTTTGCTCCTAGCAACCTTCTGCTCGTAGTGCATTATTTCCTAATCAAAACCCAGAGGCAGAGCCACGTCTACGCCCTC	-0.05	0.58	-1.18	1.34	-0.7
Fadd	TTAAGTGGCAGTATTGAGTTACTACTGTTGCAGGGCTTTTGGGCCACCAAAGAAACTTATCCCTTTGTACAGAGTCCCTTCAACCACGTTGGGGATTAAA	0.67	0.1	0.86	-1.67	0.04
Fap	CTCTGGCGATATTCATACACAGCGACATACTACATCTACGACCTTCAGAATGGGGAATTTGTAAGAGGATACGAGCTCCCTCGTCCAATTCAGTATCTAT	-0.94	0.26	-0.6	1.61	-0.33
Fas	CCACTTGTATTTATATATCGAAAGTACCGGAAAAGAAAGTGCTGGAAAAGGAGACAGGATGACCCTGAATCTAGAACCTCCAGTCGTGAAACCATACCAA	-0.6	0.32	-0.6	1.62	-0.75
Fcer1a	GAGAAATCTGTACTGACCTTGGACCCACCATGGATTAGAATATTTACAGGAGAGAAAGTGACCCTTTCCTGCTATGGGAACAATCACCTTCAAATGAACT	-0.32	0.32	-1.36	1.39	-0.04
Fcer1g	CTATAGCCAGCCGTGAGAAAGCAGATGCTGTCTACACGGGCCTGAACACCCGGAGCCAGGAGACATATGAGACTCTGAAGCATGAGAAACCACCCCAGTA	-1.47	1.13	-0.34	0.01	0.67
Fcgr1	GAGACAGTTCCACACAATGGTTTATCAACGGAACAGCCGTTCAGATCTCCACGCCTAGTTATAGCATCCCAGAGGCCAGTTTTCAGGACAGTGGCGAATA	-0.57	-0.46	-0.03	1.73	-0.67
Fcgr2b	TTGGTTCCCAATGGTTGACTGTACTAATGACTCCCATAACTTACAGCTTCCCAACTCAAGACTCTTCTGCTATCGATCCACACTGCCACTAAAATTAATC	-1.53	0.88	-0.34	0.87	0.12
Fcgr3	TCTGACCTCCACCATCCACCATGGCAGGTGCACACAATAAATTAAAATGTCATGTATATTTTTAAACAAGAGACAGGGGCAGGCTAAGGGTTGATGGCAT	-1	0.4	-0.57	1.54	-0.38
Fcgr4	GGCGATCCAGGGTCTCCATCCATGTTTCCACCGTGGCATCAAATCACATTCTGCCTGCTGATAGGACTCTTGTTTGCAATAGACACAGTGCTGTATTTCT	-1.24	0.62	-0.92	0.95	0.58
Fez1	GAAGCTCTGAATGGCAACAGCTCTGACATTGAGATTCATGAGAAGGAAGAAGAAGAGTTCAATGAGAAGAGTGAAAATGACTCTGGCATCAATGAGGAGC	0.76	0.13	0.52	-1.74	0.33
Flt3l	GGTCTAAGATGCAAACGCTTCTGGAGGACGTCAACACCGAGATACATTTTGTCACCTCATGTACCTTCCAGCCCCTACCAGAATGTCTGCGATTCGTCCA	0.3	-0.82	-0.55	1.62	-0.55
Fn1	TCCAGACCCTACCGTGGACCAGGTTGATGATACTTCCATTGTTGTTCGGTGGAGTAGACCCCAGGCACCTATCACAGGGTATAGAATTGTCTATTCACCT	-1.11	-0.25	-0.27	1.62	0
Fos	AGCTGGTGCATTACAGAGAGGAGAAACACGTCTTCCCTCGAAGGTTCCCGTCGACCTAGGGAGGACCTTACCTGTTCGTGAAACACACCAGGCTGTGGGC	-0.32	0.82	-1.24	1.21	-0.48
Fyn	TTCTTATCCGCGAGAGCGAAACCACCAAAGGTGCCTACTCACTTTCCATCCGTGATTGGGATGATATGAAAGGGGACCACGTCAAACATTATAAAATCCG	-0.39	0.51	-1.19	1.43	-0.35
Gata3	CATGCGTGAGGAGTCTCCAAGTGTGCGAAGAGTTCCTCCGACCCCTTCTACTTGCGTTTTTCGCAGGAGCAGTATCATGAAGCCCGAAAGCGACAGATCT	-0.77	0.28	-0.95	1.55	-0.12
Gbp5	TCGTTCAAGGATGAGGGTGAATTTTTCCAGAAAGAATTGGAGAGCCTACTAAGTGCAAAGCAGGATGAGATTTGTAAGAAGAACGCGGATGCTTCTGCAG	-0.34	1	-1.52	0.74	0.12
Gpi1	CGACCAACTCTATTGTGTTTACCAAGCTGACACCCTTCATTCTGGGGGCCTTGATTGCCATGTATGAGCACAAGATCTTTGTTCAGGGCATCATGTGGGA	-1.26	0.34	-0.72	1.29	0.35
Gpr44	ATCAGAATGGGTGGTTCTGAAGAGTGCAGGAGCGCTGTCTTCTGAGCATCCCATGACACTGACAGTGCAGCTTGAAGGGATGTCTCACAGCAGAAAGAGA	-0.36	-0.14	-0.34	1.72	-0.88
Gtf3c1	ACCAACGGCATGCTAGACCAGCCTGATCATTTTTCTTTCAAGGACCTGGATAGCAGTGACCCTTCAAATGACCTGGTGGCATTTTCTTTGGACAGCCCTG	-0.51	0.13	-1.06	1.6	-0.16
Gzma	CTGTGCTGGCGCTTTGATTGAAAAGAACTGGGTGTTGACTGCTGCCCACTGTAACGTGGGAAAGAGATCTAAGTTCATTCTTGGGGCTCACTCAATCAAT	-0.29	0.86	-1.01	1.23	-0.79
Gzmb	TTCTGCCACCATGCTGTGACAACCCAACTGACATCTTCCTATGGAAGTTTGCCCTCTCCACAAAAGAAGTAGAATGTTTGCATTGGAGCTGGGCATGCTC	-0.51	0.19	-1.38	1.28	0.42
H2-Aa	TCAGAAATAGCAAGTCAGTCGCAGACGGTGTTTATGAGACCAGCTTCTTCGTCAACCGTGACTATTCCTTCCACAAGCTGTCTTATCTCACCTTCATCCC	-0.93	-0.04	-0.7	1.63	0.04
H2-Ab1	AAGGCATTTCGTGTACCAGTTCATGGGCGAGTGCTACTTCACCAACGGGACGCAGCGCATACGATATGTGACCAGATACATCTACAACCGGGAGGAGTAC	0.87	-0.15	0.17	-1.63	0.74
H2-D1	GTGACAGACGATGTGTTCAGGTCTCTCCTGTGACATCCAGAGCCCTCAGTTCTCTTTACACAACATTGTCTGATGTTCCCTGTGAGCTTGGGTTCAGTGT	-0.81	0.44	-1.08	1.4	0.06
H2-DMb1	CTCTATTCAGGTCCCCTTCCTGAAATAAATATTAGTAGTTTGGGGGGGTATTTATAATGAAGTCTGTCCCAGGTGGGGGAGCTGAGGTGAGCTGAAATGA	0.48	-0.18	-0.63	-1.12	1.44
H2-Dma	AGCTGTCGATGGGCTGACCTTCCAGGCTTTCTCTTATTTAAACTTCACACCGGAACCCTTTGACCTTTACTCCTGCACTGTGACACACGAGATTGACCGC	0.49	0.42	0.29	-1.78	0.58
H2-Eb1	AAACATGTCCTGCTTGGCCCACATCCCTCCAGAGACACTGCTCTTCCAGGACCTGGCTCCTCCTGATTCTCCACCCTGGAGATCTGTGCTCCTGATGGCT	-0.52	0.2	-0.99	1.62	-0.3
H2-K1	TCTTCCCTTCCACAGCCAACCTTGCTGGTTCAGCCAAACACTGAGGGACATCTGTAGCCTGTCAGCTCCATGCTACCCTGACCTGCAACTCCTCACTTCC	-0.68	0.45	-0.82	1.55	-0.5
H2-M3	GAGTCTCCTCTCCATACCTGTGTCTCCTCCTTTTCTCACCTGTACCACAGGGGGATCCAGGACTTCTTCATCCCTTGTGGAACTTTAGGTTTCTATGGGC	1.28	0.1	-1.25	-0.69	0.56
H2-Ob	TTTCTATGAGTTAGCATCTGATGCAGACTTGGGGTGAGACTCTAGTCTGATTGTTTTGGAGTCTGGAGGAGGCCATGACCTTTTCTGGAGTTACAGTGTA	-0.53	-0.16	-1.27	1.26	0.7
H2-Q10	TGAGCCCCTCACCCTGAGATGGGAACCTCCTCCTTCCACTGACTCTATCATGTCACACATTGCTGATCTGCTGTGGCCATCATTAAAGCTCTGGTGGTAT	-0.19	0.99	-1.26	1.03	-0.57
H2-T23	CCTACGATGGCCAGGATTACATCTCCCTGAACGAGGACCTGCGTTCCTGGACCGCGAATGACATAGCCTCACAGATCTCTAAGCACAAGTCAGAGGCAGT	0.57	0.43	-1.74	0.68	0.05
Havcr2	TGGAAAATGCTTATGTGTTTGAGGTTGGTAAGAATGCCTATCTGCCCTGCAGTTACACTCTATCTACACCTGGGGCACTTGTGCCTATGTGCTGGGGCAA	-0.93	0.18	-0.89	1.51	0.13
Hck	GAGGACTTCACAATCTCTTTCTGACTCTAGTCATCTGCAATCCGCCACTCTCAGGGCCTCCAAGTTGGTATGTCTCATTTGCCTGGAATGACTGAATTCA	0.45	0.81	-0.69	-1.4	0.83
Hcst	CATCGGCAGGTTCCTGCTCCGGATGTGGGACTCTGTCTCTGCCACTCCTGGCAGGCCTAGTGGCTGCAGATGCGGTCATGTCACTCCTAATTGTAGGGGT	-0.84	-0.45	-0.73	0.51	1.52
Herc6	CCACAACTCATAGAAGGAATTGGTGGCCGTGTTTCACAGATAGAGTGCGCAAGTTATCACACCATTGCATATGTCTACACCACTGGTCAGGTGGTATCTT	0.85	-0.83	-0.43	1.28	-0.87
Hif1a	ACCATGATATGTTTACTAAAGGACAAGTCACCACAGGACAGTACAGGATGCTTGCCAAAAGAGGTGGATATGTCTGGGTTGAAACTCAAGCAACTGTCAT	-0.69	-0.11	-0.86	1.66	-0.01
Hmgb1	GTGGGACTATTAGGATCAAGCAATCTGAACGTCTGTCCTTGAAGGACTGATAGAAAAGTACCTTCTAATCCTTACACGAGGACTCTCCTTTAACCGCCAT	-0.46	-0.45	-0.49	1.79	-0.38
Hras	CAAATGTTCAGCTTCCCTTGTCTGTGTGTATCTGGGGCTCCTGAGGTATCATCTGGAGCGTCAGTGACACCTTCGGAGCCTTGTTGGTCATGAACTTAAG	-0.4	0.78	-1.32	1.2	-0.26
Hsd11b1	CAGGTCCCTGTTTGATGGCAGTTATGAAAAATTACCTCCTCCCGATCCTGGTGCTCTTCCTGGCCTACTACTACTATTCTACAAATGAAGAGTTCAGACC	-0.4	0.65	-1.58	0.8	0.53
Hspb2	CTGTCTACCTCCCGTGGTGATTCCATAAATCCACCACACCCCAGAGGGAGCAGCATCCCTGGGAGATGGCATCGGTGCATGGTCCACAGTGTATGGTTTG	-1.19	0.61	1.2	0.22	-0.84
Icam1	CACATGGGTCGAGGGTTTCTCTACTGGTCAGGATGCTTTTCTCATAAGGGTCGACTTTTTTCACCAGTCACATAAACACTATGTGGACTGGCAGTGGTTC	-0.49	0.74	-0.55	1.35	-1.05
Icam2	GAAGTGGAAACAGTTCTTAGTCTCAAACGTCTCCAAAGACACGGTCTTCTTTTGCCATTTCACGTGTTCGGGAAAGCAGCACTCGGAGAGTCTCAACATC	-0.07	-0.21	-1.19	1.59	-0.12
Icos	TTCACAATGGAGGTGTACAGATTTCTTGTAAATACCCTGAGACTGTCCAGCAGTTAAAAATGCGATTGTTCAGAGAGAGAGAAGTCCTCTGCGAACTCAC	1.34	-0.7	0.5	-1.21	0.07
Icosl	CCCCACAGACGCCATTTCAACTTGAGTGGTCTGTATGTCTATTGGCAAATCGAAAACCCAGAAGTTTCGGTGACTTACTACCTGCCTTACAAGTCTCCAG	0.62	-0.24	-1.46	1.18	-0.1
Ifi27	GGTTCCTGTTTGGAAACTTAACTGGTCCTCATGGCGTTTTCGGGCACAGGGACACTGGTGGCTTCCATTGTCTCCAAGATGACATCTTCAGCAGCCATGG	-0.68	0.78	-1.37	0.98	0.3
Ifi35	GTCTCTCCCTATGTGAGTGGTGAGATCCAGAAAGCCGAGATCAAATTCCAGCAAGCCCCTCATTCAGTGCTGGTGACAAATATTCCTGATGTCATGGATG	0.63	-0.38	-1.29	1.31	-0.27
Ifi44	CTGACAGATACCAGTTCGATTCCATGAAACCAATCACATCAAACCATCCGAACTATACCCATGACCCACTGCTGAAGGACAGAATTCACTGTGTGGTTTT	0.9	0.35	0.5	-1.68	-0.06
Ifih1	GCTGCTAAAGACGGAAATCGCAAAGATCGCGTCTGTGCAGAACATTTGAGGAAGTACAACGAAGCCCTACAAATCAACGACACGATCCGAATGATTGATG	-0.58	-0.14	0	1.66	-0.94
Ifit1	AACAGGGCCTTGCAGGCATCACCTTCCTCTGGCTACTTACATTATCAAAAAGGGCTCTGCTACAAGCAACAAATCTCCCAACTGAGGACATCCCGAAACA	1.38	-0.35	0.1	-1.38	0.26
Ifit2	ACAACGAGTAAGGAGTCACTGGAGAGCAATCTGCGACAGCTAAAATGCCATTTCACCTGGAACCTGATAGCAGAAGATGAGTCCTTGGATGAGTTTGAGG	-0.38	0.65	-1.34	1.26	-0.2
Ifit3	AATTGTGGTGGATTCTTGGCAGTTGCAGGGATAAAGGAGTGGCTGAATGGTTTTGGGGTTTGGGAGGCAACGCACTTTGGGGCACAGGCAGGCTTTTCCT	-0.35	0.66	-1.45	1.15	-0.01
Ifitm1	CCTCCACCGCCAAGTGCCTGAACATCAGCTCCCTGTTCTTCACCATCCTCACGGCCATCGTCGTCATCGTTGTCTGTGCCATTAGATGATGTGAGATGTC	-0.62	0.54	-1.18	1.38	-0.13
Ifitm2	GCTTCCTCCAAGCTATGAGACAATCAAAGAGGAGTACGGGGTGACTGAGCTGGGGGAACCCAGCAACTCAGCTGTTGTGAGGACCACCGTGATCAACATG	0.65	0.34	-1.3	1.08	-0.77
Ifna1	CTGGCGGTGCTGAGCTACTGGCCAACCTGCTCTCTAGGATGTGACCTTCCTCAGACTCATAACCTCAGGAACAAGAGAGCCTTGACACTCCTGGTACAAA	-0.71	-0.27	-0.67	1.72	-0.07
Ifnar1	TGGGAAAACACTTCCAATACTAAGATAAGCATGGAGAAGGATGGCCCAGAGTTCACCCTCAAGAACCTGCAGCCGCTGACTGTGTACTGTGTCCAGGCCA	0.38	-0.36	-1.09	1.53	-0.45
Ifnar2	TCCTCTTGAGCCGCCAGAATTTGAGATCGTTGGCTTTACAGACCACATAAACGTGACGATGGAATTTCCACCTGTCACTTCCAAAATAATCCAGGAAAAG	-0.54	0.77	-1.25	1.23	-0.22
Ifngr1	AAGCATAATGTTACCTAAGTCCTTGCTCTCTGTGGTAAAAAGTGCCACGTTAGAGACAAAACCTGAATCGAAGTATTCACTTGTCACACCGCACCAGCCA	-0.6	0.64	-1.46	0.89	0.54
Igf1r	CGTATGAGAACTTCATGCATCTGATCATTGCTCTGCCGGTTGCCATCCTGCTGATCGTTGGGGGGCTGGTTATCATGCTGTATGTCTTCCATAGAAAGAG	-0.5	0.45	-0.83	1.55	-0.68
Igf2r	TGCATCTGCTTGCCAGATGAAATATGAAAATCATGAGGGCTCCTTGGCAGAGACTGTATCCATCAGTAACTTGGGAGTTGCAAAGATAGGCCCTGTGGTG	0.44	-1	-0.49	1.53	-0.48
Ikbkb	CTTACCCTGCTGAGTGACATCGCATCGGCTCTTAGATACCTTCACGAAAACAGAATCATCCATCGAGACCTGAAGCCAGAAAACATCGTTCTGCAGCAAG	-0.37	-0.31	-0.79	1.75	-0.28
Ikbke	TGGGAGCCTGCTGAGCGTGCTGGAAGACCCTGAGAACACGTTCGGGCTTTCTGAAGAGGAGTTCCTAGTGGTGCTGCGCTGTGTGGTGGCTGGCATGAAC	-0.17	0.95	-1.42	0.97	-0.32
Ikbkg	TGCCAACAGATGGCTGAGGACAAGGCCTCTGTGAAAGCTCAGGTGACATCATTGCTCGGAGAACTCCAGGAGAGCCAGAGCCGTTTGGAGGCTGCCACCA	0.14	0.85	-1.72	0.5	0.24
Ikzf1	GATTCCAGTGCCCTCAAGTTGTGTTTTAAGTAGCTATCAGAGGCAAGAGGGTTCCTAAGAGCAGGTTGACCTGTTGGCGACAGATGGCAATCACCATTTC	0.24	1.35	-0.38	-1.39	0.19
Ikzf2	AATTATGGAACTGTGATCTAAAAACGGTTTGACAGTGGAGCACCAGAGAGGATGTCCACCACTCACTTGCCCTTCGGTACGACTAAGCTCTGAGTTTGCG	-1.19	0.36	-0.73	1.37	0.19
Il10ra	TGTTGTCGCGTTTGCTCCCATTCCTCGTCACGATCTCCAGCCTGAGCCTAGAATTCATTGCATACGGGACAGAACTGCCAAGCCCTTCCTATGTGTGGTT	-0.62	0.53	-1.15	1.41	-0.16
Il11ra1	GGGTCCCACAACTCAGTGGAGCGGGAGACAGTTCTTAGCCTGTAGGAGGAAGTCTTGGAGGCCATGGGCACTCAGTCACTGTGATTATCAAGATGAGCAG	-0.38	-0.83	-0.26	1.74	-0.27
Il12rb1	TGAACCTCTCCGGGGCCACCTATGACCTGAATGTGCTCGCCAAAACTCGTTTCGGTCGCAGCACCATCCAGAAGTGGCACCTTCCTGCCCAAGAGCTCAC	0.7	-1.12	-1.05	0.89	0.59
Il13ra1	CTCAAACCGACCGACATAATATTTTAGAGGTTGAAGAGGACAAATGCCAGAATTCCGAATCTGATAGAAACATGGAGGGTACAAGTTGTTTCCAACTCCC	-0.74	0.66	-1.13	1.32	-0.1
Il15	CTTGCAAACAGCACTCTGTCTTCTAACAAGAATGTAGCAGAATCTGGCTGCAAGGAATGTGAGGAGCTGGAGGAGAAAACCTTCACAGAGTTTTTGCAAA	-0.53	-0.12	-0.92	1.69	-0.11
Il15ra	CTTTCCTGGCCTGGTACATCAAATCAAGGCAGCCTTCTCAGCCGTGCCGTGTTGAGGTGGAAACCATGGAAACAGTACCAATGACTGTGAGGGCCAGCAG	-0.62	0.69	-1.41	1.02	0.32
Il16	TGCGAGACAAAGCTGTTGGATGAAAAGGCCAGTAAGCTTTACTCCATCAGCAGCCAGCTATCATCTGCTGTCATGAAATCCCTGCTGTGCCTTCCATCTT	-1.16	0.5	-0.42	1.45	-0.37
Il17b	CCATGGGGCTACAGCATCAACCACGACCCCAGCCGCATCCCTGCGGACTTGCCCGAGGCGCGGTGCCTATGTTTGGGTTGCGTGAATCCCTTCACCATGC	-0.04	0.53	-1.26	1.34	-0.58
Il17ra	CCCAAAAACCTGACCCCGTCTTCCCCAAAAAACATCTATATCAATCTTAGTGTTTCCTCTACCCAGCACGGAGAATTAGTCCCTGTGTTGCATGTTGAGT	1.26	-0.56	0.51	-1.35	0.13
Il17rb	GCCAGGGAGAACTCTCAGGATCTGTTCCCTCTTGCCTTTAACCTCTTTTGTAGTGATTTCAGCAGCCAGACGCATCTGCACAAATACCTGGTGGTCTATC	-0.46	0.91	-1.24	1.15	-0.35
Il18	ACTTTGGCCGACTTCACTGTACAACCGCAGTAATACGGAATATAAATGACCAAGTTCTCTTCGTTGACAAAAGACAGCCTGTGTTCGAGGATATGACTGA	-0.82	0.61	-1.06	1.35	-0.07
Il18r1	AGATGGTTCAAAGGCAGTGCTTCACATGAGTATAGAGAGCTGAACAACAGAAGCTCGCCCAGAGTCACTTTTCATGATCACACCTTGGAATTCTGGCCAG	0.7	-0.26	-0.52	1.3	-1.22
Il18rap	CTTGAAGTCGGTCCACGCCAGTTCCAGGTTCTGGACCCAAATTCGTTACCACATGCCTGTGAAGAACTCCAACAGGTTTATGTTCAACGGGCTCAGAATT	-0.07	0.63	-1.13	1.32	-0.75
Il19	TCTAGGAGAACTGAACATACTTTTAGCCTGGATTGACAGGAATCATCTGGAAACTCCTGCAGCCTGACACGAAACGCCTCGTCTGATTATCTAAATAACG	-0.72	0.1	-1.07	1.51	0.18
Il1a	ACCTCTGAAACGTCAAAGATGTCCAACTTCACCTTCAAGGAGAGCCGGGTGACAGTATCAGCAACGTCAAGCAACGGGAAGATTCTGAAGAAGAGACGGC	0.51	-0.23	-1.28	1.38	-0.38
Il1b	GTTGATTCAAGGGGACATTAGGCAGCACTCTCTAGAACAGAACCTAGCTGTCAACGTGTGGGGGATGAATTGGTCATAGCCCGCACTGAGGTCTTTCATT	-0.05	-0.34	-1.18	1.58	-0.02
Il1r1	CTTCTTCGGAGTAAAAGATAAACTGTTGGTGAGGAATGTGGCTGAAGAGCACAGAGGGGACTATATATGCCGTATGTCCTATACGTTCCGGGGGAAGCAA	-0.91	0.41	-1.06	1.36	0.2
Il1r2	AGAAACGCATCCCACTGTGAGCAAATGTCTGTGGAACTCAAGGTCTTTAAGAATACTGAAGCATCTCTGCCTCATGTCTCCTACTTGCAAATCTCAGCTC	-0.33	0.45	-1.27	1.42	-0.27
Il1rap	ACAGTCAAACTGCAGCTGTTCCTCGTGACTGATTAAGCGACATACTGCCTTCCTGCTACTAAACCCCATTCGCTCTCATCTCAGGTAATGGAGATCATAT	-0.2	0.23	-1.08	1.57	-0.52
Il1rl1	ATAGGAAAACCAGCAAGTATTGCCTGTTCAGCTTGCTTTGGCAAAGGCTCTCACTTCTTGGCTGATGTCCTGTGGCAGATTAACAAAACAGTAGTTGGAA	-0.54	0.02	-0.88	1.69	-0.3
Il1rl2	AGGAAGTTGAGTATGGAAGAAGGATCCCTAACATCACGTATCCAAAGAACAACTCCATTGAAGTTCCACTTGGCTCCACCCTCATCGTGAACTGCAATAT	-0.38	-0.34	-0.91	1.71	-0.08
Il1rn	CAACCAGCTCATTGCTGGGTACTTACAAGGACCAAATATCAAACTAGAAGAAAAGATAGACATGGTGCCTATTGACCTTCATAGTGTGTTCTTGGGCATC	-0.49	0.96	-0.99	1.18	-0.66
Il21r	TATGGTACACGTGCCATATGCGCTTGTCTCAATTCCTGTCCGATGAAGTTTTCATTGTCAATGTGACGGACCAGTCTGGCAACAACTCCCAAGAGTGTGG	-1.19	0.74	-0.65	1.26	-0.17
Il22ra1	ACTCCTTCTCGGGCGCCGTGCTCTTTTCCATGGGTTTCCTCGTCGGCTTGCTCTGTTATCTGGGCTACAAATACATCACCAAGCCACCTGTACCTCCTAA	1.38	-0.33	-0.66	0.67	-1.05
Il22ra2	TAAGCATTGCCTTCTAGGTCTCCTCATCATACTCTTGAGCAGTGCAACAGAAATACAACCAGCTCGTGTATCTCTGACGCCCCAGAAGGTCCGATTTCAG	-0.83	-0.26	-0.64	1.68	0.04
Il2rb	TTATTTTATGTGTTCTTGGGCGATGCTGGTCTATGTAAGGGGTGGGGGCGCGGGGTTGATTGAAGTGAGGGCTCCTTCTATGTTGCTTTGGGGACCTTGT	-0.55	0.47	-0.63	1.54	-0.83
Il2rg	ATCCAATGCTCACTGCCTTCCCTTGGGGCTAAGTTTCGATTTCCTGTCCCATGTAACTGCTTTTCTGTTCCATATGCCCTACTTGAGAGTGTCCCTTGCC	1.12	-0.6	1.05	-0.94	-0.63
Il34	TGGTGAGTCTCAATGCCACTGAGTCTGTGATGGATGTACTTCTCGAGGGCCACCCGTCCTGGAAGTATCTACAGGAGGTTCAGACATTGCTGGAGAACGT	-0.46	0.48	-1.47	1.14	0.3
Il3ra	GGGTGACGTGCACTACCGGATGTTCTGGCGTGATGTGCGGCTCGGTCCTGCCCACAACCGCGAGTGTCCACACTACCACAGCCTTGATGTCAACACCGCT	-0.64	0.34	-1.18	1.45	0.02
Il4ra	CCCACAGCAGTGCTGACGTTCCTAAGTCCTGGGCTTTCCTAGCTGATGTTGTCCTACCTACTCAGTCCCATTTTGTCCACCGAATAGACCTGTCACTCAA	-0.43	0.35	-1.46	1.2	0.35
Il6ra	CACCTCACTGCCACCTTGGCCTTCCTTGCTTTACGTTTGACTGAGTGGCCTCAGATGCTTTCCCCTGGGGCTTTGAGGAATCCAGTGATGTTAGTGGTCA	0.74	-0.01	0.88	-1.64	0.04
Il6st	AGAAGCAAACAACAAGAAGCCTTGTCCAGATGACCTGAAGTCCGTGGACCTGTTCAAGAAGGAGAAAGTGAGTACAGAAGGGCACAGCAGTGGCATCGGG	-1.16	1.3	0.36	-0.85	0.35
Il7r	GTTTCCTGGACTGCCAGATTCATGAGGTGAAAGGCGTTGAAGCCAGGGACGAGGTGGAAAGTTTTCTGCCCAATGATCTTCCTGCACAGCCAGAGGAGTT	-0.65	0.22	-0.84	1.64	-0.37
Ilf3	GAGGTTGAGGTGGACGGACAGAAGTTTCAAGGTGCTGGTTCAAACAAAAAGGTGGCAAAGGCTTATGCTGCACTTGCCGCATTAGAAAAACTTTTCCCTG	-0.04	0.49	-1.17	1.39	-0.67
Inpp5d	GCCGTCCTGGTGCGACCGAGTCCTCTGGAAGTCTTACCCGCTGGTGCATGTGGTCTGTCAGTCCTATGGCAGTACCAGTGACATCATGACGAGTGACCAC	0.6	0.68	0.11	-1.74	0.35
Irak1	AGGTGGAACAGCTATCAAGGTTTCGTCACCCAAATATCGTAGACTTTGCTGGCTACTGTGCAGAGAGTGGCTTATACTGCCTTGTTTATGGCTTCTTGCC	0.33	-0.05	-0.4	1.42	-1.3
Irak2	AGAAAGGCTTTTGGGTTTGCCCGGAGACAGGCTTTTCTGGAGTGAAGCAGATGTCGTCCAAGCAACTGAGGACTTTGACCAAAGCCACCGAATCAGCGAG	-0.56	0.38	-1.22	1.43	-0.04
Irak3	AGCCCACCATCATTACCACCGGCACTTAATGCTAGTCTTTCTGCTAGGGATACTGACAGTCTATTTGCTTCCCATGGTCATAGGGAAGTTGCTCAAATGC	0.01	0.63	-1.47	1.15	-0.32
Irak4	TTGATCCTCAAGAAGGGTGGAAGAAATTAGCAGTAGCTATCAAAAAGCCGTCCGGCGACGACAGATACAATCAGTTCCATATAAGGAGATTCGAAGCCTT	-0.23	-0.69	-0.56	1.76	-0.28
Irf1	TGTTCCGGAGCTGGGCCATTCACACAGGCCGATACAAAGCAGGAGAAAAAGAGCCAGATCCCAAGACATGGAAGGCAAACTTCCGTTGTGCCATGAACTC	-0.75	-0.08	-0.87	1.63	0.07
Irf2	GCCATGAATTCCCTGCCCGACATTGAGGAAGTGAAGGACAGAAGCATAAAGAAAGGAAACAACGCCTTCAGAGTCTACCGGATGCTGCCCTTATCCGAAC	0.81	-0.38	1.06	-1.44	-0.04
Irf3	GAAAGAAGTGTTGCGGTTAGCTGCTGACAATAGCAAGGACCCTTATGACCCTCATAAAGTGTATGAGTTTGTGACTCCAGGGGCGCGGGACTTCGTACAT	0.58	-0.49	-1.38	1.24	0.05
Irf5	CCTTTAGTACCACGGAGTCCAATTACCCCAGGGTAGCCAACTTTTAAGGTTGCCCCAATTCTTCTAGCAAAACCTGCCAAGGAGTGTTGTGGGGGCTTTC	-0.69	0.61	-1.24	1.26	0.06
Irf7	CGCTGTGCACTCCACAGCACAGGGCGTTTTATCTTGCGCCAAGACAATTCAGGGGATCCAGTTGATCCGCATAAGGTGTACGAACTTAGCCGGGAGCTTG	1.01	0.17	-1.48	0.75	-0.44
Irf8	GCAGGGAGAGTCATCATCTGCTTTTGTCTGAGAGAAGGAGAGCTTCTCCGTTTGTTCAACTTTGTAACAAGCTGGGTTACATGCTCCACGCAGCTAGAGA	-0.36	0.55	-1.4	1.26	-0.04
Irgm2	TCCAGAGACTCCTTCATAGACACGCCCAAAGGTCTCTTTGCATAGTGATTCTAGATCCTGCCAACCTGCCAACCAATATTAACTACACAGGCACTCAGGG	-0.3	1.13	0.37	-1.54	0.35
Isg15	GGTCTTTCTGACGCAGACTGTAGACACGCTTAAGAAGAAGGTGTCCAGCGGAACAAGTCACGAAGACCAGTTCTGGCTGAGCTTCGAGGGAAGGCCCATG	-0.32	0.21	-1.29	1.48	-0.08
Isg20	AAGCTGGTGGTGGGCCATGACCTGAAGCACGACTTCAATGCCCTGAAGGAGGATATGAGCAAGTACACCATCTATGACACGTCCACAGACAGGCTGCTGT	-0.3	-1.25	0.43	1.44	-0.32
Itch	GACAAAGAGCCAACAGAGACGATGGGAGATTTGTCAGTTTGTCTTGATGGGCTGCAAGTAGAAGCTGAGGTTGTTACTAACGGTGAAACGTCATGCTCCG	-0.13	-0.17	-1.18	1.59	-0.11
Itga1	ATTGAAGTCTAAAGAAGACTCAGTTTACGAGGCTGATCTGCAGTACCGTGTCACCCTTGATTCGCTGAGGCAGATATCACGGAGCTTTTTTTCTGGAACT	-0.58	0.08	-1.15	1.52	0.13
Itga2	ATTTACAATGGTCACCAGGGTACCATTCGCACCAAGTACTCCCAGAAAATCCTTGGGTCCAATGGAGCCTTTAGGAGACATCTCCAGTTCTTTGGAAGGT	-0.83	0.39	-1.01	1.46	0
Itga2b	CCCGTTGCTCTTCGACCTCAGGGATGAGACACGAAACCTAGGCTTCCAAATTTTCCAAACCTTCAAGACCGGGCAAGGACTTGGGGCGTCGGTCGTCAGC	-0.49	0.1	-1.4	1.22	0.57
Itga4	AATTTGTTGAGACCACTGGTCACTTGGACAGTCCCTTACTTCAACAGGGTGGAGCTTTGATCTTCAGGCTACTGGCCTTAGTCATCTGACAAGACTTAGA	-0.26	0.88	-1.63	0.53	0.48
Itga5	CAGGCACCAGTCTCTGGGGTGGCCTTCGGTTCACTGTTCCTCATCTTCAAGACACAAAGAAAACCATCCAGTTTGACTTTCAGATCCTCAGCAAGAACCT	-0.54	-0.12	-0.41	1.75	-0.67
Itga6	CAGTGGGGCTGTAGTTTTGCTAAAAAGAGACATGAAGTCCGCGCATCTGCTCCCTGAGTATATATTTGACGGAGAAGGCCTGGCTTCCTCGTTTGGCTAT	-0.56	0.7	-1.19	1.31	-0.25
Itgae	CCAGACTGAGTTTGATCTTCAAGAGAGCCGGGACATTAACGCCTCCCTTGCCAAAGTTCAGAGCATCGTTCAAGTGAAGGAAGTCACTAAGACCGCCTCA	-0.31	-0.19	-1.2	1.55	0.14
Itgal	TAACCCGCTACATCATCGGGATTGGCAAGCATTTTGTGAGCGTACAAAAGCAAAAGACGCTCCACATATTTGCCTCAGAACCTGTAGAGGAATTTGTGAA	-0.54	0.56	-0.87	1.49	-0.64
Itgam	ATCTGGACACTGAACATCCCATGACCTTCCAAGAGAATGCAAAAGGCTTTGGACAGAGTGTGGTCCAGCTTGGCGGAACCAGTGTGGTTGTTGCAGCCCC	-0.43	0.94	-1.02	1.2	-0.69
Itgax	GGGCCTGTCCCTTGCTGCTGCCACCAACCCTTCCTGGCTGTTGGCTTGTGGTCCTACTGTGCACCACACATGCAGAGAGAATATATACTTGACAGGGCTC	1.62	-1	-0.58	-0.14	0.1
Itgb1	CTGTGATAGGTCTAATGGCTTAATTTGTGGAGGCAATGGCGTGTGCAGGTGTCGTGTTTGTGAATGCTATCCCAATTACACTGGCAGTGCATGTGACTGT	-0.49	0.19	-1.13	1.56	-0.13
Itgb2	GCTCGGTTTCTTTCCGCCATTATATCAAGTCTGCCAGGGTTTCCAGGGACTTGTCTTCCGACCTGCACAATCTTGCCGCAGAGCCCTAAGAATTGTCCCG	-0.55	0.31	-1.01	1.57	-0.32
Itgb3	TGGGAATGTATCTCTCTGTGTGTACTTATGTGTGTGACGAGTGTGGGGAAATGTGTAATTTAAAACTTGTGATGTGTCTCACAGGCAGAGCTCCACAGCC	-0.44	-0.03	-0.98	1.67	-0.23
Itgb4	TGCCACCCTTGGTCGCCGTCTGGTAAACATCACCATTATCAAGGAACAAGCTAGTGGGGTAGTGTCCTTCGAGCAGCCTGAATACTCGGTGAGTCGTGGA	-0.6	0.37	-1.34	1.27	0.31
Jak1	CATAGCAAAGGACTGTGCCGCTGGCATATTGATCTCAGATAAAAACTTGTGGACTTGGCTGACACTCTCCCTTGCCCTGAAATCTCAATGTCTATTCAGT	-0.38	0.35	-1.53	1.06	0.5
Jak2	GATCCAAGACTATCACATTTTAACCCGGAAGCGAATCAGGTACAGATTTCGCAGATTCATTCAGCAATTCAGTCAATGTAAAGCCACTGCCAGGAACCTA	1.77	-0.61	-0.57	-0.32	-0.27
Jak3	TTCTCTTTTGGGGACTACTTGGCTGAGGATTTATGTGTGCGAGCTGCCAAGGCCTGTGGCATCCTGCCTGTTTATCATTCGCTTTTCGCTCTGGCCACTG	0.79	0.68	0.05	-1.7	0.18
Jam3	GCAGTGAATCTCAAATCCAGCAACCGAAACCCAGTGGTACATGAATTTGAAAGTGTGGAATTGTCTTGCATCATTACGGACTCACAGACAAGTGACCCTA	0.86	-0.11	-1.25	-0.64	1.14
Jun	CGCGACCAGAACGATGGACTTTTCGTTAACATTGACCAAGAACTGCATGGACCTAACATTCGATCTCATTCAGTATTAAAGGGGGGTGGGAGGGGTTACA	0.22	0.19	-0.5	1.4	-1.31
Kdr	TTAAATTGTACAGCGAGAACAGAGCTCAATGTGGGGCTTGATTTCACCTGGCACTCTCCACCTTCAAAGTCTCATCATAAGAAGATTGTAAACCGGGATG	0.81	0.4	0.33	-1.74	0.2
Kit	CAGTTTCCCTGCATGTCGCTCACTGTCTAGAATTTACTCAAAGCCGCCACAGAGGCTTAGCGGAGTGAAGTGCCGAAGGACCTCTTTATTTGGAGTCCTC	0.2	-0.53	-0.68	1.67	-0.66
Klra2	CCGTCAAGAGTACCAGGTCATGAAAAATGACAGCTCCTTAATGGAAGAAATGTTAAGAAATAAGTCTTCAGAGTGTAAGGCCCTCAATGATAGCCTGCAC	-0.21	-0.35	-0.88	1.72	-0.28
Klra4	GAAGACACTTTCTCAGCTGTGAGATTCCATAAGTCTTCAGGGTTGCAGAACGAGATGAGGCTCAAGGAGACACGGAAGCCTGAAAAAGCTCGCCTCAGAG	-0.71	0.61	-1.09	1.38	-0.19
Klra6	ACTTTCCACCAAAGTTAAAGAACATAGACTGCTGTGAATAGAGACAAAGCTGCAAGAGCATTGGGACTGTTCTCTGGTATCTAACTTGCAGAACAGAGGC	-0.66	0.26	-1.15	1.47	0.07
Klrc1	ACCAAGGGGTCCTCGCAGCTCCATTTCAGTCATCGAGCAGGAAATCATCTATTCGGACTTCAGCTTTCAAAATCCTTCTCAGGAGCATCCCTGGATCTGC	1.27	-0.93	0.87	-0.43	-0.77
Klrd1	AGTTATCAGGCCAGAGCACTGCATTGTTTACAGTCCAAGCAAAAGCGTTTCTGCTGAATCCTGTGAAAATAAAAACCGTTACATCTGTAAGAAACTGCCT	-1.16	1.01	-0.98	0.39	0.74
Klrk1	ATAAGAGGAAGATACCCTATAGAAAAACTCAAAATATCTCCAATGTTCGTTGTTCGAGTCCTTGCTATAGCCTTGGCAATTCGATTCACCCTTAACACAT	-0.44	0.15	-1.43	1.23	0.49
Lag3	GGTGCCCTCTCCCTGTTCCTTTTGGTGGCCGGGGCCTTTGGCTTTCACTGGTGGAGAAAACAGTTGCTACTGAGAAGATTTTCTGCCTTAGAACATGGGA	-0.78	0.71	-1.36	0.58	0.84
Lamp1	AGTGATTTCCAGTCTTGTGTTGGCGTTCAGGGTGGCCCTGTCTCTGCACTGTGTACAATAATAGATTCACACTGCTGACGTGTCTTGCAGCGTAGGTGGG	1.35	0.07	-0.18	-1.45	0.19
Lamp2	GTGCCTTTCATTTTTAACATCAACCCTGCCACAACCAACTTCACCGGCAGCTGTCAACCTCAAAGTGCTCAACTTAGGCTGAACAACAGCCAAATTAAGT	-0.78	0.24	-1.11	1.43	0.23
Lbp	CCATCTCAGATTATGCCTTCAACATAGCCAGCCGGGTTTATCACCAGGCTGGGTACCTGAATTTTTCCATCACAGATGACATGTTACCACATGACTCCGG	0.81	0.27	0.42	-1.74	0.24
Lck	TCGGGCATCAAGTTGAATGTCAACAAACTTTTGGACATGGCAGCCCAGATTGCAGAGGGCATGGCGTTCATCGAAGAACAGAATTACATACATCGGGACC	-0.34	-0.5	-0.49	1.79	-0.46
Lcn2	GCAGGCAATGCGGTCCAGAAAAAAACAGAAGGCAGCTTTACGATGTACAGCACCATCTATGAGCTACAAGAGAACAATAGCTACAATGTCACCTCCATCC	-1.02	0.58	-1.1	1.11	0.43
Lcp1	TGCCCAGCCATATTACCAAGCCTCACTTTGCTGGTACTACGGAAGCTTTTTGCCACCCTAAAATTCCTGGAATTGGGGCATTGATATGTGCCAATAATCT	-1.73	0.28	0.85	0.44	0.15
Lgals3	ACAGGAGAGTCATTGTGTGTAACACGAAGCAGGACAATAACTGGGGAAAGGAAGAAAGACAGTCAGCCTTCCCCTTTGAGAGTGGCAAACCATTCAAAAT	-0.91	0.06	-0.78	1.6	0.02
Lif	ACATCTTTCACCTGGAAGCATTGACTTCCACCGAGCATAGTAGGTAGTGTGTCTGGACCAGAGAAAAAGGGATGGGGCATTTTGCAGTTTATCCAGAGAG	-0.55	0.73	-1.47	0.92	0.38
Litaf	TCCTGTCTCAGCTCCTGGCCTGTGAAGGGTCTCCTTTCTCATACAGTTTCTGGGAACTCCCTTTGTTCATAAACACAGATGAAAGTTACTTGGCAGGGAG	-0.55	0.45	-1.26	1.38	-0.03
Lrp1	GAGCAGATGGCAATCGACTGGCTGACGGGAAACTTCTACTTTGTCGACGACATTGACGACAGGATCTTTGTCTGTAACCGAAACGGGGACACCTGTGTCA	0.09	1.67	-0.75	-0.26	-0.75
Lrrn3	GCATTTCAGGGATATGATGGAAATTTGCCTCCCTCTTATAGCTCCTGAGAGCTTTCCTTCTGACCTGGATGTAGAAGCTGACAGCTATGTGTCGCTTCAC	0	0.37	-1.44	1.31	-0.24
Ltbr	AGAGAAGGGGAGGATGGGGCCTTGGGTAGCGTTAGCATGTGTGGAGGAGAGTTTGGGAACAGGAGAAAAACGACAAGTGTATTTATGAGTTGTAATCACA	-0.38	1.11	-1.2	0.97	-0.49
Ly86	CCAGGGACAGATGTTCCCAGACCCAACAGATGTAATAAACCCTCAAAAACTATCTATTTCTGAGGACCCTGAGTAGTCTTGAAGCCCTATTGTAGTACCT	-0.27	0.57	-1.58	1.02	0.26
Ly9	ACGGTGGTGGAAACAATGTGACATACACATGGATGCCTCTACAAAACAAAGCTGTCATGTCCCAAGGGAAGTCGCACCTCAACGTCTCCTGGGAAAGTGG	-0.13	1.01	-1.14	1.03	-0.77
Ly96	ATTCTCTTTTCGACGCTGCTTTCTCCCATATTGACTGAATCTGAGAAGCAACAGTGGTTCTGCAACTCCTCCGATGCAATTATTTCCTACAGTTATTGTG	-0.23	-0.55	-0.64	1.76	-0.34
Lyn	CATTGAGACTAGCCTATTGTAGGTAGTTGGGAAAGCAGCCTTGGAGGAGCTAACTATCTCATGCCAGGACCCTCTGTGTTCCTGGTTCCTGATGGACGTG	0.52	1.15	-1.47	-0.44	0.23
Lyve1	AGGTGCCGACCTCGTGCAAGACCTTTCCATTTCTACATGCAGAATCATGGGCGTTGCCCTTGTGGGCAGAAACAAAAACCCACAGATGAATTTCACAGAA	-0.68	0.65	-1.22	1.28	-0.04
Lyz2	TTGTGAGTTTGCCAGAACTCTGAAAAGGAATGGAATGGCTGGCTACTATGGAGTCAGCCTGGCCGACTGGGTGTGTTTAGCTCAGCACGAGAGCAATTAT	-0.59	0.99	-1.36	0.9	0.05
Maf	CTGGCAATGAACAATTCCGACCTGCCCACCAGTCCCCTGGCCATGGAATATGTTAATGACTTCGATCTGATGAAGTTTGAAGTGAAAAAGGAACCGGTGG	-0.21	-0.98	-0.11	1.68	-0.38
Map2k1	CTTTGTGCTTGGGGCTATTTGTCTGTTCATCAAACACATGCCAGGCTGAACTACAGTGAAACCCTAGTGACCTGGGTGGTCGTTCTTACTGATGTTTGCA	-0.23	0.97	-1.54	0.79	0.01
Map2k2	GTCGGCACAGTGGCCGCTGCCTCTGGGGACAGTGATGCTGTTTGTTGTGGCAGGGGACCTATGCCCATGCATTTGAAAACCAAACAAAATGAAGAAAGAG	-0.48	-0.26	-1.06	1.59	0.21
Map2k4	CTCGCCCAGACACCATGTGCAATAAGACTGGTGTTCGTTTCCATCATGTCTGTATACTTCTGTCATCTAGACTGTGCATCCCTGTAATACCTGACTGATC	-0.75	0.34	-0.92	1.56	-0.23
Map3k1	CAGCAGATTCCTTCCGCTTACAAAGATTTGGCCGAGCCATGGATTCAGGTGTTTGGAATGGAACTCGTTGGCTGCTTATTCTCTAGAAACTGGAACGTAA	-0.12	-0.28	-0.27	1.68	-1.01
Map3k5	CATCATCCTCTACTGCGATACTAATTCCGATTCACTCCAGTCCCTGAAGGAAATTATTTGCCAGAAGAATACTGTGTGCACCGGGAACTACACCTTCATC	-0.46	0.25	-1.24	1.48	-0.04
Map3k7	ATAACACGCCGGAAACCCTTCGATGAGATCGGTGGCCCAGCTTTCAGAATCATGTGGGCTGTTCATAATGGCACTCGACCACCACTGATCAAAAATTTAC	-0.68	-0.29	-0.82	1.66	0.13
Map4k2	TTGATGCTCATGTCGAAAAGCAGCTTCCAGCCACCCAAGCTAAGAGATAAGACGCGTTGGACCCAGAATTTCCACCACTTCCTCAAGCTGGCCCTAACCA	-0.75	0.72	-1.2	1.22	0
Mapk1	TGTGCAGAGACCAATGTCCAAGTGTCACATCCTTTGATTGAACGAAATCTGTTGTGACCTCTGAGTTGTATTCCATGAAGAGAATGCTACCCAGAAGATA	-0.56	0.57	-1.49	0.89	0.59
Mapk11	GTGTACCTCGTGACGACCCTGATGGGCGCCGACCTGAATAACATCGTCAAGTGTCAGGCCCTGAGCGATGAGCATGTTCAATTCCTTGTCTACCAGCTGC	-0.96	0.24	-0.57	1.61	-0.31
Mapk14	GTGCTGCTTTTGATACAAAGACGGGGCATCGTGTGGCAGTTAAGAAGCTGTCGAGACCGTTTCAGTCCATCATTCACGCCAAAAGGACCTACCGAGAGTT	1.02	-0.74	1.16	-0.85	-0.59
Mapk3	ACCTTAATTGCATCATTAACATGAAGGCCCGAAACTACCTGCAGTCTCTGCCCTCGAAAACCAAGGTGGCTTGGGCCAAGCTCTTTCCTAAATCTGACTC	-0.5	0.22	-1.07	1.58	-0.23
Mapk8	GAAAACAGGCCTAAATACGCTGGATATAGCTTTGAGAAACTGTTCCCCGATGTGCTTTTCCCAGCTGACTCAGAGCATAACAAACTTAAAGCCAGTCAGG	-0.5	0.29	-0.83	1.62	-0.58
Mapkapk2	GTAGCCTCTGCTTGCCCTTCTTGCCACGATTAACCCACTCTTGTCGAGTTCTCTGAAATTTTTAGCCATTTCTCAATGGGCTGTCCACTCCCACGGTGAG	-0.71	-0.72	-0.43	1.66	0.2
Masp1	CCCGGAGGGGTTTCGAATCAAGCTTTACTTCATGCACTTCAACTTGGAATCCTCCTATCTTTGTGAATACGACTATGTGAAGGTAGAAACAGAAGACCAG	-0.19	0.07	-1.12	1.61	-0.37
Mavs	CAGAACTCAGGCTGGGCTTGCATCAGTTCCACCCTTTCCCTGGCCTTTAGCAGATGTCTAGCTTCTCTAGTCTTGTTCCCAATGTAGATAGCGGGCAGCT	-0.23	-0.05	-1.26	1.53	0.01
Mcam	CCAGTGGCTTGTACACCTTGAAGAGTGTTCTGAGTGCACGCCTAGTTAAGGAAGACAAAGATGCCCAGTTTTACTGTGAACTCAGCTACCGGCTACCCAG	0.02	-0.44	-0.42	1.7	-0.86
Mef2c	TTCTACTACTAAAGGTATCAATGGAACATGAAGACGAGTATTTAGGCAGAAGCAAAACAGGAAACCATCCTTACAAACATGCTTACCTGCACATCTGTTT	-0.63	0.39	-1.15	1.46	-0.07
Mefv	CACAGGGATTCCAGAGCATTCCATGGTGCTGGATGAAAAAACATTCAGAAACATGTCTTCCAAAACATCGTTGATTGGGGAGGAGAGATGCCCTACATCA	-0.17	-0.26	-0.75	1.74	-0.55
Mertk	AGGGACTTACAAAGAGCTTTCTGAAGAAGTCAGCCAGAATGGCAGCTGGGCTCAGATTCCTGTCCAAATCCACAATGCCACCTGCACAGTGAGAATCGCG	-1.15	-0.06	-0.49	1.55	0.16
Mfge8	GCAACTTGGACAACAACTCCCACAAGAAGAACATCTTCGAGAAACCCTTCATGGCTCGCTACGTGCGTGTCCTTCCAGTGTCCTGGCATAACCGCATCAC	-0.67	0.26	-1.2	1.42	0.18
Mif	AACTATTACGACATGAACGCTGCCAACGTGGGCTGGAACGGTTCCACCTTCGCTTGAGTCCTGGCCCCACTTACCTGCACCGCTGTTCTTTGAGCCTCGC	1.33	-0.21	0.34	-1.44	-0.01
Mill2	AAAAATGAAAGCCAGTTCTGGAAAGCCCAGAGAATTCAGACCAGCAGTCCTACTGTTGATCTTAGGGCTGCTCCTTAGAGACTCACGGGGATCCAGCATC	-0.54	0.52	-0.98	1.5	-0.49
Mme	TGCTCGACTGATTCAGAATATGGATGCCTCTGTTGAGCCATGTACAGACTTCTTCAAGTATGCTTGTGGAGGCTGGTTGAAACGCAACGTCATTCCCGAG	0.47	-0.16	-1.19	1.43	-0.55
Mmp9	CCTCTACAGAGTCTTTGAGTCCGGCAGACAATCCTTGCAATGTGGATGTTTTTGATGCTATTGCTGAGATCCAGGGCGCTCTGCATTTCTTCAAGGACGG	-0.24	1	-1.34	0.99	-0.42
Mr1	TTACAAGTAGATCACAGAGTATCAGAGCCGCAAGCAACTTTCTCACCTAAGCAGGAGATGTCTTCTAAAATGTCATAGACTTGAGCATTAGCCTTCACTC	-0.24	0.14	-1.05	1.61	-0.46
Mrc1	GTTCCGAAATGTTGAAGGGAAGTGGCTTTGGTTGAACGACAATCCTGTCTCCTTTGTCAACTGGAAAACAGGCGATCCCTCTGGTGAACGGAATGATTGT	-0.59	0.26	-1.32	1.31	0.35
Msr1	GATTTCGTCAGTCCAGGAACATGGGAATTCACTGGATGCAATCTCCAAGTCCTTGCAGAGTCTGAATATGACACTGCTTGATGTTCAACTCCATACAGAA	0.88	-0.27	-0.9	1.22	-0.93
Mst1r	GATACTCCTTATTGCTCTTCTGGTCTTGATCCTGCTTGTGGCTGTGCTGGCCGTTGCCCTGATCTTTAACTCCCGAAGACGGAAAAAGCAGCTAGGTGCT	-0.86	0.42	-0.54	1.57	-0.58
Muc1	AACGGAGATTTTCTGGGGATCTCTAGCATCAAGTTCAGGTCAGGCTCCGTGGTGGTAGAATCGACTGTGGTTTTCCGGGAGGGTACTTTTAGTGCCTCTG	-1.23	0.36	-0.82	1.21	0.48
Mx2	TGTCCTTCCCTGTGTTTCCTGGATTGTGATTCAGGGACAGAAGGGCTCCTGCCTTTCCTGGTAGCTATACCACCAGCCTTTATGCTCTGATAAGTGCTAG	-0.46	0.07	-1.13	1.58	-0.05
Myc	CCCTCAACGTGAACTTCACCAACAGGAACTATGACCTCGACTACGACTCCGTACAGCCCTATTTCATCTGCGACGAGGAAGAGAATTTCTATCACCAGCA	-1.09	-0.11	-0.83	1.2	0.83
Myd88	GCTGCAGGCTCAGCTGTTTTCTCCCCAGCAGCGAGGTTTGCATCTTCTTATTCCTTTCACGTTCTCTACCATAGAGGCAATGTCATGGTCCCTCTCAGGG	-0.76	0.27	-0.72	1.63	-0.42
Ncam1	ATGCTGTGATTGTCTGTGATGTGGTCAGCTCCCTGCCTCCAACCATCATCTGGAAACACAAAGGCCGAGATGTCATTCTGAAAAAAGACGTCCGGTTCAT	-1.07	0.29	-0.87	1.4	0.25
Ncf4	TCATGGATCGCATGGAAGCGCCAAGAGCAGAGGCCTTGTTTGACTTCACTGGGAACAGCAAATTGGAGCTAAGTTTCAAAGCTGGAGATGTGATCTTCCT	-0.29	0	-1.19	1.58	-0.1
Nfatc1	ATCCCGTTGCTTCCAGAAAATAACATGCGAGCCATCATCGACTGTGCTGGGATCCTGAAGCTCAGAAACTCTGATATTGAGCTGAGGAAAGGGGAGACAG	0.42	-0.23	-1.27	1.43	-0.35
Nfatc2	GGATCCTTAAGCCGCACGCCTTCTACCAAGTACACAGGATCACTGGGAAAACGGTCACCACCACGAGCTATGAGAAGATCGTAGGCAACACCAAGGTCCT	1.66	-0.72	0.17	-0.33	-0.78
Nfatc3	GGGCTCACATTGTCCTTGAAGTTCCTCCCTATCATAACCCAGCAGTTACATCTGCCGTGCAGGTGCACTTTTATCTTTGCAATGGCAAGAGGAAAAAAAG	0.51	0.05	-1.62	0	1.06
Nfatc4	ACAAGCGGGTGTCCCGACCAGTCCAGGTCTACTTTTACGTCTCCAATGGACGGAGGAAGCGCAGTCCTACCCAAAGTTTCAAGTTCCTACCTGTGGTCTT	-0.29	-0.05	-0.97	1.68	-0.37
Nfkb1	GTCTTACACTTAGCCATCATCCACCTCCACGCTCAGCTTGTGAGGGATCTGCTGGAAGTCACATCTGGTTTGATCTCTGATGACATCATCAACATGAGAA	-0.51	0.8	-1.11	1.28	-0.46
Nfkb2	CCTATCACAAGATGAAGATCGAGAGGCCTGTAACGGTGTTCCTGCAGCTGAAACGCAAGCGTGGGGGCGATGTCTCGGACTCCAAACAGTTCACATATTA	-0.64	0.15	-1.16	1.48	0.17
Nfkbia	CTGCAGGCCACCAACTACAATGGCCACACGTGTCTGCACCTAGCCTCTATCCACGGCTACCTGGCCATCGTGGAGCACTTGGTGACTTTGGGTGCTGATG	1.32	-0.57	0.42	-1.31	0.15
Nlrc5	CCCAGGCTTAGGAGTTAACCTGACCTTGGGAGAGTTCGCACTCATCTCTTCTTTCCTGGTTTAAGGGACAAAGCCGAGCTACAGGTTTAGGGATAAGTAC	0.57	-0.45	-0.9	1.48	-0.7
Nlrp3	ACGTGTACATCACATTCCTCTATGGTATGCCAGGAGGACAGCCTTGAAGAAGAGTGGATGGGTTTGCTGGGATATCTCTCCCGCATCTCCATTTGTAAAA	0.97	0.1	0.25	-1.69	0.38
Nod1	TGGATCATCTTCCGTTGTTTCCAGCACTTCCAGACGGTCTTCGAGGGCTCCTCTTCACAGTTGCCGGACTGTGCTGTGACCCTGACCGATGTCTTTCTGC	0.37	-0.99	-0.84	1.48	-0.01
Nod2	TCCTTCTTGACCATCCTGACCGTGTCCTGTTAACCTTTGATGGCTTGGACGAGTTCAAGTTCCGGTTCACCGACCGGGAGCGCCACTGCTCTCCAATTGA	-0.59	0.68	-1.22	1.29	-0.16
Notch1	TGAGATTGATGTTAATGAGTGCATCTCCAACCCATGTCAGAATGATGCCACTTGCCTGGACCAGATTGGGGAGTTCCAATGCATATGTATGCCAGGTTAT	-0.76	0.58	0.09	1.28	-1.19
Nrp1	GGATCCGCTCCTCTTCAGGCGTTCTATCCATGGTCTTTTACACTGACAGCGCAATAGCAAAAGAAGGTTTCTCAGCCAACTACAGTGTGCTACAGAGCAG	0.62	0.36	-0.65	1.06	-1.39
Nt5e	AAGCATGACTCTGGTGATCAAGATATCAGCGTGGTTTCTGAATACATCTCAAAAATGAAAGTAGTTTACCCAGCCGTTGAAGGGCGGATCAAGTTCTCTG	-0.34	1.6	-0.85	0.3	-0.72
Nup107	CCAACCAAGAGGACAATTTTGGTACTGCTACACCAAGAAGCCAGATCATTCCTCGAACGCCAAGCTCCTTTCGACAGCCTTTTGTTACTCCATCGAGCCG	-0.27	0.79	-1.2	1.25	-0.56
Oas2	GCCCTAAGAGGCTGCTCCGATGGTACCCTTGTTCTCTTCATGGACTGCTTCCAACAGTTCCAGGATCAGATAAAATACCAAGATGCATACCTTGACGTCA	-0.82	0.15	-0.77	1.64	-0.2
Oas3	CCCGGGCCTGGCCTGACTTTTGAGTTTTCTCAGTCAAAGGCGTCCAGGATCTTACAGTTTCGTCTGGCATCGGCAGACGGAGAACACTGGATAGATGTTA	-0.71	1.1	-1.29	0.78	0.12
Oasl1	GGGTACCCAGGAAATTTCTCTCCATCCTTCAGCGAGCTGCAGCGAAACTTCGTGAAGCATCGGCCGACGAAGCTGAAGAGCCTCCTTCGGTTGGTCAAAC	1.36	0.23	-0.8	-1.15	0.36
Osm	CACGGTCCACTACAACACCAGATGTCTTTAATACCAAGATAGGCAGCTGTGGCTTTCTCTGGGGATACCATCGCTTCATGGGCTCAGTGGGGAGGGTCTT	-0.01	1.44	-0.59	0.37	-1.2
Pdcd1	AGCAGGCTTCCCGGTTTCCTATTGTCACAAGGTGCAGAGCTGGGGCCTAAGCCTATGTCTCCTGAATCCTACTGTTGGGCACTTCTAGGGACTTGAGACA	-0.64	0.13	-0.96	1.62	-0.16
Pdcd1lg2	ATTGTTAGGGCACTTGAGGGTGGGCGTTCTGGAAGTCCTTTCAGGTTAGTGTTTGGGGGCAGGGTTGCTCAGAATACATAAAGGTGCTAACTTAAACTGC	1.41	-0.08	-0.86	-0.99	0.53
Pdgfc	GTTGTCACTATATCTGGTAATGGGAGCATCCACAGCCCGAAGTTTCCTCATACATACCCAAGAAATATGGTGCTGGTGTGGAGATTAGTTGCAGTAGATG	-0.35	0.13	-1.24	1.52	-0.06
Pdgfrb	CTCAAGGACAACCGTACCTTGGGTGACTCCGGCGCTGGCGAGTTAGTTTTGTCTACTCGCAACATGTCTGAGACCCGGTACGTGTCAGAACTGATCCTGG	-0.64	0.51	-0.7	1.53	-0.69
Pecam1	ACACCTGCAAAGTGGAATCAAACCGTATCTCCAAAGCCAGTAGCATCATGGTCAACATAACAGAGCTGTTTCCCAAGCCGAAGTTAGAGTTCTCCTCCAG	-0.56	0.09	-1.07	1.59	-0.04
Pik3cd	CCCACCAACTCTGAAATAGGAAACGTGTCTGTGTGTGTGTATGTATGTATGCCATGTTATTTATTGAAAAGAGTCTAGGTGCTCTCTGGTGTGGCTGCAG	-0.48	0.51	-1.05	1.48	-0.46
Pik3cg	CTGAATCTCTGGACCTGTGCCTTCTGCCTTACGGTTGCATCTCAACTGGTGACAAAATAGGAATGATCGAGATTGTAAAGGATGCCACAACGATCGCTCA	1.1	0.08	0.26	-1.63	0.19
Pin1	CTTCTTAGACTTGACACAGGGGATTCTGGGTTATTGCTGCAGTAGGGAATGGCAGCCTCCTGATTATAGCCAAACAGTCATCTATGATTTAGAGCAAGTT	-1.57	0.06	0.51	1.12	-0.11
Pla2g6	CCCACAGAGGATGCAGTTCTTCGGACGCCTCGTCAACACCCTCAGTAGCGTCACCAACTTGTTCTCGAACCCATTCCGGGTGAAGGAGGTGTCCCTGACT	-0.08	-0.66	-0.36	1.74	-0.64
Plau	CAAGTCTAGGTATTTCCCTAACTCCAGACTGTGATGCGGGGCCATTTGGTCTTCCATGTGATGCTCCACGTGAATGTATCATTCCCGGGCGTGACCCGTG	0.7	0.36	0.01	-1.72	0.65
Plaur	TTCTTTGGACCTCAGTTTTTCCATGAACCAGAAGAGAATTGGAACAAGGGCTGCGGGCAGCAGGGGCCTCTTAGTTGAGATAATATTGTTGCTGTTATTA	-0.8	0.5	-1.19	1.28	0.2
Pml	TCCGCGACAATTCAGTGAGCAGCTTCCTCGACAGTACGCGCAAGTCCAATATCTTCTGCTCCAATACCAACCACCGCAACCCTGCGCTGACTGACATCTA	-0.41	0.74	-1.48	1.04	0.12
Pou2f2	GCCCCTGGAGGCCGAGAAGCAAAGTCTGGACTCCCCGTCAGAGCACACAGACACCGAAAGAAATGGACCCGACATTAACCATCAGAACCCCCAGAATAAA	-0.2	0.57	-1.56	1.1	0.09
Pparg	ACCAAGTGACTCTGCTCAAGTATGGTGTCCATGAGATCATCTACACGATGCTGGCCTCCCTGATGAATAAAGATGGAGTCCTCATCTCAGAGGGCCAAGG	-0.69	0.67	-1.42	0.85	0.59
Ppbp	TATCGAACTGCGCTGCAGATGTACGAATACCATCTCTGGAATCCCATTCAATTCTATCTCCCTTGTGAATGTGTACAGGCCAGGAGTTCACTGTGCTGAT	-0.77	0.07	-1.09	1.46	0.32
Prdm1	CCAATGGCTTGAGCACCATGAACAACATCAATGGTATCAACAACTTCAGCCTCTTCCCTAGGTTGTATCCCGTCTACAGTAACCTCCTTAGTGGCAGCAG	-0.55	0.81	-0.85	1.33	-0.74
Prf1	ACAGCTACTGATGCCTACCTAAAGGTCTTCTTTGGTGGCCAGGAGTTCAGGACCGGTGTCGTGTGGAACAATAACAATCCCCGGTGGACTGACAAGATGG	-0.46	0.78	-0.95	1.34	-0.71
Prkcd	AGGACCACCTGTTCTTCGTGATGGAGTTTCTCAATGGGGGTGACCTGATGTTCCACATTCAGGACAAAGGCCGCTTCGAACTCTACCGGGCTACGTTTTA	-0.81	-0.14	-0.7	1.68	-0.02
Prkce	CCCGAAAATTTGATGAGCCTCGTTCTCGGTTCTATGCCGCAGAGGTCACATCAGCCCTCATGTTTCTCCACCAGCACGGAGTGATCTACAGGGATTTGAA	-0.74	0.34	-1.22	1.33	0.29
Psen1	GTAGCTAGTATCCAATAACCCAGGGGTTTCCTCATGTGATGCAAATACTACGTGTCCAACCAATCAGTGCTGTCAACGGGCTGCCATAGCTCCTTCGATG	0.81	0.91	0.25	-1.5	-0.46
Psen2	CAAGTATCGATGCTACAAGTTCATCCATGGCTGGCTGATCATGTCCTCCCTGATGCTCCTCTTCTTGTTCACCTACATCTACCTCGGGGAAGTGCTCAAG	-0.76	0.54	-1.22	1.27	0.16
Psma2	CAGTGGGGATTAAAGCTGCAAATGGCGTAGTATTAGCAACCGAGAAAAAGCAGAAATCCATCCTGTATGATGAAAGGAGTGTTCACAAGGTGGAGCCCAT	0.17	0.13	-0.86	1.52	-0.96
Psmb10	AACCCACAGGAGGCTTCTCTTTCGAGAACTGCCAGAGGAATGCGTCCTTGGAACACGTCCTTCCGGGACTTCGGGTTCCTCATGCACGCAAGACCGGGAC	0.17	-0.01	-1.31	1.47	-0.31
Psmb7	ACGAGAGCAACTGAAGGGATGGTTGTTGCTGACAAAAACTGTTCAAAAATTCACTTCATATCTCCTAATATTTATTGCTGTGGTGCTGGGACAGCTGCAG	-0.68	0.69	-1.32	1.13	0.19
Psmb8	CCTGAGGTCCTTTGGTGGTGACCAGGAAAGGAATGTTCAAATTGAGATGGCCCACGGCACAACCACACTCGCCTTCAAGTTCCAGCATGGCGTCATCGTG	-0.74	0.32	-1.1	1.46	0.05
Psmb9	TTCACCACAGATGCCATCACTCTGGCCATGAACCGAGATGGCTCTAGTGGGGGTGTCATCTACCTGGTCACCATCACAGCTGCTGGTGTGGACCATCGAG	-0.29	0.3	-1.47	1.28	0.17
Psmd7	ATTGCTAAATGGAATTCATGGATCCCATACAATGCCGCCCAACACTTGAGCTTGGACCCTTGTGAACTTTTGAGACCACACCACCTTTTGGACCTGTAAC	-0.06	-0.37	-1.25	1.51	0.16
Ptgs2	CCATCAGTTTTTCAAGACAGATCATAAGCGAGGACCTGGGTTCACCCGAGGACTGGGCCATGGAGTGGACTTAAATCACATTTATGGTGAAACTCTGGAC	1.38	-0.75	0.65	-1.03	-0.25
Ptprc	AGTGGATGTCTATGGTTATGTTGTCAAGCTAAGGCGACAGAGGTGTCTGATGGTGCAAGTGGAGGCACAGTATATCCTGATTCATCAGGCTTTAGTGGAA	-1.12	0.36	-0.99	1.1	0.65
Pvr	CGAACACGGGTGACTTTCCCAACTCTGTTAAGCGCCAGGGCAATATGCTTCTAATCTCCACCGTAGAGGATGGTCTCAATAACACGGTCATTGTGTGCGA	-0.54	0.89	-0.77	1.27	-0.84
Pvrl2	GCCGATCCTGCTGCCAGTGACCCTCTCTGTGCGCTACCCTCCAGAAGTATCCATCTCCGGCTATGATGACAACTGGTACCTTGGCCGCAGTGAGGCCATA	-0.66	0.07	-1.05	1.56	0.09
Pycard	TGAAGATCGTATTGTGTGAATATAAACACGGGTGCATGTCTGCACAGAAGCTTGAAGACAAACTCCAGAGTTCTGTTTCTTACCTTGAGGTAGGGAGGAG	-0.44	0.61	-1.48	1.1	0.21
Raet1	TACACAGAGAATATGAGCTGGAGATCAGCTAATGATGAATCAGGGGTTATCATGAATAAATGGAACGATGATGGGGACCTTGTGCAACGATTGAAATACT	-0.44	0.67	-1.15	1.35	-0.44
Rel	ATGGTACAGTTTTACCAGAAATGCCCAGGTCTTCAGGAGTTCCAGGGCAAGCTGAACCTTACTATTCTTCATGCGGGTCCATCTCGAGTGGATTGCCACA	-0.39	-0.2	-0.42	1.76	-0.74
Rela	GAGGCTGACCTCTGCCCAGACCGCAGTATCCATAGCTTCCAGAACCTGGGGATCCAGTGTGTGAAGAAGCGAGACCTGGAGCAAGCCATTAGCCAGCGAA	1.12	-0.32	-0.97	-0.83	1
Relb	TTCTCTTTGAGCCCATTTTACAGAATGCTGAGTCCGAAGAGGAAAAGGGGCTCCTGCAGATGGACCCCTTCTCAGGACAGATTCTCAGAGATTGTACATA	1.62	0.11	-1.08	-0.3	-0.35
Reps1	ACACTGTAAAGGATCTCCCTCTCCCACGATTTGTTGCTTCAAAGAATGAACAGGAATCTCGCCTTGCAGCCTCCTATTCTTCAGATTCTGAAAACCAGGG	0.66	0.46	-0.68	-1.4	0.96
Ripk2	CCAGGGACATCGACCTGACACCAGTGAGGAGAATTTGCCATTTGATATACCTCATCGAGGTCTCATGATCTCTCTAATACAGAGTGGATGGGCGCAAAAC	-0.89	1.06	-0.87	-0.39	1.09
Rora	GTGTCAAAATGATCAAATTGTGCTTCTAAAAGCAGGCTCGCTAGAGGTGGTGTTTATTAGGATGTGCCGTGCCTTTGACTCTCAGAACAACACCGTGTAC	0.17	-0.44	-0.78	1.67	-0.62
Rorc	GGGGCCTCCTGCCACCTTGAGTATAGTCCAGAACGAGGCAAAGCTGAAGGCAGAGACAGCATCTATAGCACTGACGGCCAACTTACTCTTGGAAGATGTG	-0.26	0.67	-1.3	1.28	-0.4
Rps6	GATTAAACCTAGGCCTCAGTCATGCTTCCCAGTCACTGGTACTGATTTGTATGCACCCGCTTAGGTGTGAAGGTAGTTTTGGTGTGTATCACAAGTTAGC	-1.24	0.45	-0.51	1.41	-0.11
Rrad	GAACCCAGCTTGTGGACAGGACTCTGCCTTTCTCTATGCGGGTGTCTGTGCCCTGGAGGGAGGCTGTTCAATATGGTTGCTGTTTGTTTACATGCAGATT	-0.12	-0.26	-0.67	1.73	-0.68
Rsad2	AGCCTTATCCGGGAGAGATGGTTCAAGGACTATGGGGAGTATTTGGACATTCTTGCTATCTCCTGCGACAGCTTCGATGAGCAGGTTAATGCTCTGATTG	0.32	0.53	0.02	-1.71	0.83
Runx1	ACAGTGGAGGACTTGGTCAAAATCCAGTTGTTCTACAACGTATGAAGCCTAACCGCTGGTTCTGACATACATGTGCTCAAAATGATCTGGTTGTTTGGAT	-0.15	0.93	-1.64	0.59	0.27
S100a8	TGGACATCAATAGTGACAATGCAATTAACTTCGAGGAGTTCCTTGCGATGGTGATAAAAGTGGGTGTGGCATCTCACAAAGACAGCCACAAGGAGTAGCA	-0.61	0.36	-1.29	1.34	0.2
S100b	ACCGAGAATCAAAATTCTGCTCGGCAGACTTCTCCTTTCAGGATGATCGCTTTGTTCCTGGAGGACAGAGGAGGGGAATGGCCAGAGTCTTTTTCTAGTT	-0.75	0.04	-0.82	1.66	-0.13
Sbno2	GAGTGCAGACCGTGCCATTCAACAGTTTGGCCGCACCCACAGGTCCAACCAGGTCTCAGCACCCGAGTACGTCTTCCTTATCTCAGAACTGGCAGGGGAG	0.41	-1.46	-0.6	0.83	0.81
Sell	GTCCAAGTGTGCTTTCAACTGTTCTGAGGGAAGAGAGCTACTTGGGACTGCAGAAACACAGTGTGGAGCATCTGGAAACTGGTCATCTCCAGAGCCAATC	0.19	0.5	0.51	-1.77	0.57
Selplg	GCTTTCCCAGGTCCCTGGCTTGGAGGGATGGTCCTTCCTTTGGGCCCGTGTGAACCAACGAGTTTCCGTACAGTGACAGAATGACCTCGCGCTGCGGCCT	-0.97	0.23	-0.79	1.54	-0.01
Serpinb2	TGGGCTTTATCCTTTCCGTGTGAACTCGCATGAGAGCATACCTGTCCAGATGATGTTCCTCCATGCAAAGCTGAACATTGGATACATAAAGGACCTGAAG	-0.19	0.75	-1.64	0.27	0.8
Serping1	TCTGCCATCTCCTTTGGCCGAAGCTTACCCATCTTTGAGGTGCAGCGACCTTTCCTCTTCCTGCTCTGGGACCAGCAACACAGGTTCCCAGTCTTCATGG	-1.48	0.39	0.31	1.19	-0.41
Sh2b2	GGAAATGCCTGAAAAGGACAACACATTTGTGCTCAAGGTGGAGAACGGAGCAGAATACATCCTGGAAACGATAGACTCACTGCAGAAGCACTCGTGGGTG	-0.78	0.56	-1.24	1.22	0.24
Sh2d1b1	ATCTAAGGATACTGAAGGAGCAAACATGTCCTTCCTACCTGTGAGGTCGTGGTCCTGATGGGGGCTGTGACCCAACCTGAAACTGTAGGTTTTTTCACCT	-0.17	0.91	-1.04	1.15	-0.85
Sigirr	CTGGGTCAGCGCCAACTTCTCAGAGATTGTGTCCAGTGTCCTGGTGCTCAACTTGACCAATGCAGAGGACTATGGAACCTTCACCTGTTCTGTCTGGAAT	-0.84	0.76	-1.19	1.13	0.14
Siglec1	ATTGGCTTCAGGAGGGACCGGCTTCCTCACTCCAGTTCCTGGTGACTACACGGGCTCACGCTGGTGCTTACTTTTGCCAGGTGCATGATACACAAGGCAC	-0.38	-0.41	-0.71	1.76	-0.26
Slamf7	TACCGTGCAGAGATTTACAGTACATCGAGTCAGGCTTCCTTAATCCAGGAGTATGTGCTGCATGTCTACAAGCATTTGTCAAGGCCCAAGGTCACCATAG	1.73	-0.4	-0.87	-0.21	-0.25
Slc11a1	CATGTACTTCCTGATTGAGGCCACCATCGCCCTATCGGTGTCCTTCATCATCAACCTCTTCGTCATGGCTGTTTTTGGTCAGGCCTTCTACCAGCAAACC	-0.19	0.5	-0.94	1.46	-0.84
Slc7a11	CCGGGGTCGGTTTTCTTATCACCTTGACTGGGGTCCCTGCATATTATCTCTTCATTGTATGGGACAAGAAACCCAAGTGGTTCAGACGATTATCAGACAG	-0.08	0.18	-0.98	1.58	-0.71
Smad2	TCACAGCTTGGATTTGCAGCCAGTTACTTACTCGGAACCTGCATTCTGGTGTTCAATCGCATACTATGAACTAAACCAGAGGGTTGGAGAGACCTTCCAT	0.79	0.97	-1.12	-1.02	0.37
Smad3	GTGTATCGCCACCTGACTCCTTGTTTAATGACAGAGGTCTGGGATGTCACAGTCCAAAAGGAAAGTGCCTTTCTCCATGGCTGGAGTATGGAGTTTACCT	0.12	-0.15	-1.06	1.61	-0.52
Smad4	TCCTAGGGAGAAGGTTTTGTATAAAACACTAAAAGCAGTGTCACTCTGCCTGCTGCTTCACTGTTCTGCAAGGTGGCAGTACTTCAACTGAAATAATGAA	-0.59	0.28	-1.29	1.36	0.23
Smn1	GAAACCTGTGTCGTGGTTTATACTGGATATGGAAACAGAGAGGAGCAAAACTTATCTGACCTACTTTCCCCGACCTGTGAAGTAGCTAATAGTACAGAAC	-0.55	-0.02	-0.8	1.72	-0.35
Smpd3	TAAGTTGAAAGAGCAGCTACACGGCTACTTCGAGTACATCCTGTATGATGTTGGGGTCTACGGTTGTCATGGTTGCTGCAATTTCAAATGTCTCAACAGC	-1.04	-0.05	-0.31	1.66	-0.25
Snai1	TCACTGCCAGGACTCCTTCCAGCCTTGGTCCGGGGACCTGTGGCGTCCATGTCTGGACCTGGTTCCTGCTTGGCTCTCTTGGTGGCCTTTGCCGCAGGTG	0.04	-0.49	-1.13	1.58	0
Socs1	CAGCTTGTGTCTGGGGCCAGGACCTGAATTCCACTCCTACCTCTCCATGTTTACATATTCCCAGTATCTTTGCACAAACCAGGGGTCGGGGAGGGTCTCT	0.71	-0.12	0.5	-1.69	0.61
Socs3	CCGCGACAGCTCGGACCAGCGCCACTTCTTCACGTTGAGCGTCAAGACCCAGTCGGGGACCAAGAACCTACGCATCCAGTGTGAGGGGGGCAGCTTTTCG	-0.45	0.65	1.32	-1.24	-0.28
Spn	GCAACCAGTTCTGTGGAGAGTTCCAGTGTGGCCCGTGGCACCTCAGTTTCCAGCAGAAAAACATCCACGACGTCTACCCAAGATCCCATAACCACCAGGT	-1.07	-0.91	0.19	1.33	0.46
Spp1	TGAATCTGACGAATCTCACCATTCGGATGAGTCTGATGAGACCGTCACTGCTAGTACACAAGCAGACACTTTCACTCCAATCGTCCCTACAGTCGATGTC	-0.84	0.82	-1.23	1.03	0.22
St6gal1	GCCAGGCATCCTCATCCTTCTCCATAAGTCATTTTATGGCTGCTCTCCTGGTTACCACTGCTTGAAGGAGTGTTTTTATTCAACAGGCCCAGCCTGCTTC	-0.47	0.53	-1.54	0.69	0.79
Stat1	ACGCTGGGAACAGAACTAATGAGGGGCCTCTCATTGTCACCGAAGAACTTCACTCTCTTAGCTTTGAAACCCAGTTGTGCCAGCCAGGCTTGGTGATTGA	0.49	-0.31	-1.22	1.43	-0.38
Stat2	AGTGGGACCACTACAGCTCAGACTCCAATCACTTTTTATTACAGCATAACTTGCGAAAATTCAGCCGGGATATTCAGACCTTTCCCAATGGCCCTACCCA	-0.98	0.46	-1.05	1.28	0.29
Stat3	GGGGTCACTTTCACTTGGGTGGAAAAGGACATCAGTGGCAAGACCCAGATCCAGTCTGTAGAGCCATACACCAAGCAGCAGCTGAACAACATGTCATTTG	-0.23	0.64	-0.83	1.38	-0.97
Stat5b	TGAGGGTGTACCTGGACATGGGAGAGGTTTTTAACTGGAAAGTGTGTCCCCTATCTGCATGCTGGTCTCTCTCTCTCTCTGCCCAACTCTTGCACCCAAA	-0.65	0.09	-1.13	1.51	0.17
Stat6	CATTGTATAAGACAGCAACCCAGTATCATTTGGGGAGTAACTATGTGGCTGTGACATGCATAAAGCTCTAGCCTGGGTAACTTGATGCTTCCAGTGTTTC	-0.64	0.4	-1.19	1.42	0.01
Syk	TGAGGCTTCGCAATTACTACTACGACGTGGTTAACTAACAGCTCCGGCGCCTGTCCGTGCACACCACGGATTCCCAAGCGATCACAGGAAATTCATTCAG	-0.02	-0.09	-0.74	1.67	-0.82
Tab1	TGTGCAAATCTACAGTGGATGGGTTACAGGTTACACAGCTAAACATGGACCACACCACCGAGAACGAGGACGAGCTCTTTCGGCTTTCGCAACTGGGTTT	-1.65	0.21	-0.03	1.03	0.43
Tal1	CCGATCTATCCTAAAGCTAGGCCTGCCTATAATGAAGTTCAAGCTCATGAAACAAAGTGCGCAGAAGTCCTGTGTATCTGTCATTGTATTGGTGTCACTC	-0.6	0.27	-1.19	1.46	0.07
Tank	CAATCAAAGGTGAGACGACAAGAAGTTTCTTCTGGAAAAGAATCCGCCAAGGGTCTCAACATCCCTCTGCATCACGAAAGGGATAATATAGAGAAGACTT	-0.58	0.43	-1.33	1.29	0.19
Tap1	TGGCCATTCCCTTCTTCACGGGCCGCATCACTGACTGGATTCTTCAGGATAAGACAGTTCCTAGCTTCACCCGCAACATATGGCTCATGTCCATTCTCAC	-1.17	0.5	-0.99	0.9	0.77
Tap2	TCCAGGCCGGACCTGCCTTTCCTCATAGCTGCCTTCTTCTTCCTTGTGGTGGCTGTGTGGGGGGAGACATTAATCCCTCGCTATTCGGGTCGTGTAATTG	-0.55	0.37	-1.16	1.48	-0.14
Tapbp	AGGGAGTTTCAGGTCAGTCGGGGTTACTTGGCGGGGCTTTGTTGAGAGAACTAAATATAAGAACACACATGCGTAGAGTCCCAGGGTTGAGAAGAACCAG	-0.92	-0.06	-0.5	1.69	-0.21
Tbk1	ATACACTGTTCTAGAGGAGCCGTCCAATGCGTATGGACTTCCAGAATCAGAATTTCTCATTGTCTTACGAGATGTGGTGGGCGGGATGAATCATCTCCGA	-1.1	0.14	-0.62	1.54	0.04
Tcf7	CTTTCCCAAGAAGCTCACCAGCATTAACAACTAGTCAATATAGTTGGCCTAAACCCAGTGTGCACCCTTCCTATCAGGCTCTTCCCAGTTCCATTTCCAG	-0.5	0.26	-1.32	1.38	0.17
Tek	GAGACCATCATTTGCCCAGATATTGGTGTCCTTAAACAGGATGCTGGAAGAACGGAAGACATACGTGAACACCACACTGTATGAGAAGTTTACCTATGCA	1.37	-0.02	-0.45	-1.32	0.41
Tfe3	GAGGACTCTGTGCTGACCTTATTCTTGGGGAAGGGAACAGATTTTGACCTAGATCAAGTGTAACTTAGGTCCTCACCCTTGGGACGACCTTGCCTTTTCT	-0.51	-0.12	-0.47	1.76	-0.65
Tfeb	CCTACCACCTGCAACAGTCCCAGCATCAGAAGGTTCGGGAGTATCTGTCTGAGACCTATGGGAACAAGTTTGCTGCCCACGTGAGCCCAGCCCAAGGTTC	-0.81	0.66	-1.23	1.16	0.23
Tfrc	CTGAACCAGTTCAAAACAGATATCAGGGATATGGGTCTAAGTCTACAGTGGCTGTATTCCGCTCGTGGAGACTACTTCCGTGCTACTTCTAGACTAACAA	-0.67	0.49	-1.31	1.24	0.24
Tgfb1	GGAGTTGTACGGCAGTGGCTGAACCAAGGAGACGGAATACAGGGCTTTCGATTCAGCGCTCACTGCTCTTGTGACAGCAAAGATAACAAACTCCACGTGG	-0.91	1.31	-0.44	0.82	-0.77
Tgfb2	CCCAAAGCCAGAGTGGCCGAGCAGCGGATTGAACTGTATCAGATCCTTAAATCCAAAGACTTAACATCTCCCACCCAGCGCTACATCGATAGCAAGGTTG	0.91	-0.08	0.24	-1.66	0.59
Tgfb3	TCATGTAATTAGTTTCTGGGCCAGCAACTAGCTATCTCAGGTCCCTTAGAGATGCTGGACTCAAAAGCAGAGGTCAGAATTGGTTCTCTCATGTATTCCC	0.73	0.29	0.3	-1.76	0.43
Tgfbr1	TCAGAAGTAGTGGCCAGCTGTGTCTCTAGTAGGACAGTAAAGGCATGAAGCTCAGCCTGTAATCCTGCTACTACAGTAGTACTCCAGAAGTGCCTTGAGG	-0.44	-0.37	-0.66	1.77	-0.29
Tgfbr2	TGTGCAAGTTTTGCGATGTGAGACTGTCCACTTGCGACAACCAGAAGTCCTGCATGAGCAACTGCAGCATCACGGCCATCTGTGAGAAGCCGCATGAAGT	-0.79	0.85	-1.18	1.12	0
Thbd	CCCTTTGACATGACAATAGGACATTGCTATCTTGAGACATACTGGGCCACATTCATAGCTTTCCAAGGATGTATGTGGTCCTGCCTCAACATATCAGAGC	0.22	0.07	-0.49	1.46	-1.26
Thbs1	TGGAGAGCGCGGAGCTGGATGTACCCATCCAGAGCATCTTCACCAGGGATCTGGCCAGCGTTGCCAGGCTCCGAGTTGCAAAGGGAGATGTCAATGACAA	1.26	0.56	-0.22	-1.42	-0.19
Thy1	ACTTTTGTGAGCTTCAAGTCTCGGGCGCGAATCCCATGAGCTCCAATAAAAGTATCAGTGTGTATAGAGACAAGCTGGTCAAGTGTGGCGGCATAAGCCT	0.63	0.32	-1.51	1.01	-0.44
Ticam1	TCCAGTCTCTTCCCCACAGTCCCAATCCTTTCCATCAGCCTCCTCCCCAGCCCCACAGACTCCAGGACCTCAGCCTCTCATTATTCACCATGCCCAGATG	-0.66	0.05	-0.81	1.69	-0.27
Ticam2	TTCTAAGAAATGCTTAGACGTGAGTCTGCTTCCAAGAAATCTGTGGCACACAAGAAAGGTACACTTCTGCAGCCCTAGGATTGGGCTACTTTCGAATGAC	-0.02	0.49	-0.95	1.41	-0.94
Tie1	GGGCTCAAGATGAACGCAGCCATCAAGATGCTAAAAGAGTATGCGTCTGAAAATGACCATCGAGACTTTGCAGGTGAACTAGAAGTTCTGTGCAAACTAG	0.27	-0.15	-0.84	1.57	-0.85
Tirap	AGGAGGTGCAAACCCATGCAATCTACCTGGAATCGGCTGTCTTCACCATTTTATGACTTTGTTTGCCTAGCTGACGGATCTCAAATGCCCTCCTGGCCAG	-0.64	0.37	-1.18	1.43	0.03
Tlr1	TCAGCACTACGATCGGTTTGGAACTGTCTAACATCAAGTGTGTGCTTGAAGACCAGGGCTGCTCTTATTTCTTACGTGCTTTGTCAAAGCTTGGAAAGAA	-1.23	0.96	-0.91	0.74	0.43
Tlr2	GCAGGCGGTCACTGGCAGGAGATGTGTCCGCAATCATAGTTTCTGATGGTGAAGGTTGGACGGCAGTCTCTGCGACCTAGAAGTGGAAAAGATGTCGTTC	-0.7	0.27	-1.08	1.5	0.01
Tlr3	TTTCTCTGGGCTGAAGTGGACAAATCTCACCCAGCTCGATCTTTCCTACAACAACCTCCATGATGTCGGCAACGGTTCCTTCTCCTATCTCCCAAGCCTG	-0.78	0.3	-1.23	1.26	0.46
Tlr4	AACGGCAACTTGGACCTGAGGAGAACAAAACTCTGGGGCCTAAACCCAGTCTGTTTGCAATTAATAAATGCTACAGCTCACCTGGGGCTCTGCTATGGAC	-0.98	0.24	-0.79	1.53	-0.01
Tlr6	ACCTGGATGTCTCACACAATCGGTTGCAAAACATCTCTTGCTGCCCTATGGCGAGCCTGAGGCATCTAGACCTCTCATTCAATGACTTTGATGTACTGCC	-1.04	0.38	-0.97	1.32	0.31
Tlr7	TCTGCAGGAGCTCTGTCCTTGAGTGGCCTGCAAATCCACAGGCTCACCCATACTTCTGGCAGTGCCTGAAAAATGCCCTGACCACAGACAATCATGTGGC	0.33	-1.73	0.15	0.83	0.42
Tlr8	TCCATAAAGCGAACTATTCCAGAAGCTATCCTTGTGACGAGATAAGGCACAACTCCCTTGTGATTGCAGAATGCAACCATCGTCAACTGCATGAAGTTCC	-0.64	0.54	-0.9	1.5	-0.5
Tlr9	GGCCACAATTTCAGTTTTGTGACCCATCTGTCCATGCTACAGAGCCTTAGCCTGGCACACAATGACATTCATACCCGTGTGTCCTCACATCTCAACAGCA	-0.81	0.26	-0.85	1.59	-0.18
Tmed1	GCGAGTTCACATTTCTGCTTCCCGCCGGGAGAAAGCAGTGTTTCTATCAGTCCGCACCGGCCAATGCTAGTCTTGAGACCGAGTACCAGGTGATCGGAGG	-0.69	0.02	-0.99	1.59	0.07
Tmem173	GCAGACTTCCAACCCTCCAGCTTCTGGTCACGTGTGTTCAATGGGAGCTTAAGTAGATGGCGAGAGGGAGAAGGAACATTTGTTCTGTTAGCTGTATACA	0.57	0.45	0.35	-1.78	0.42
Tnf	TTCCTGAGTTCTGCAAAGGGAGAGTGGTCAGGTTGCCTCTGTCTCAGAATGAGGCTGGATAAGATCTCAGGCCTTCCTACCTTCAGACCTTTCCAGACTC	-0.74	0.13	-0.88	1.62	-0.13
Tnfaip3	GGCTGAACAACTTCTTCCTCAGGCTTTGTATTTGAGCAATATGCGGAAAGCTGTGAAGATACGAGAGAGAACCCCAGAAGACATTTTCAAACCTACCAAT	-0.61	0.34	-1.11	1.5	-0.12
Tnfrsf10b	CTGGTTCACATAAGATCCCATATAATGTGCAGGATGGCTAAACTTGCTGAGAGCTGACTCTGTGGTCTCCTGTCCCAGATTCTAGCGATATTCATTACTA	-0.56	0.23	-1.18	1.5	0
Tnfrsf11a	ATCTCTGTGGTAGTAGTGGCTGCCATCATCTTCGGCGTTTACTACAGGAAGGGAGGGAAAGCGCTGACAGCTAATTTGTGGAATTGGGTCAATGATGCTT	-0.8	0.39	-1.24	1.21	0.44
Tnfrsf11b	CCGGAGTGTCCCAAAGCCCCACCACTAGCTCCCAAGGTTCCTAAAAAGGAACAAGGTTTGTCCAGACAGAGACTAATAGATCAAAGGCAGGGCATACTTC	0.37	0	-1.58	0.05	1.16
Tnfrsf12a	AGCCTCAATCTGGGTCACAAAGCGACCCATACTAAGGAACTGCAGCATTTGCACAAGGGAATCTCTTGTTCCCCACAAGTCCTGGCAGTCTGGCTGACTT	-0.71	-0.02	-0.67	1.72	-0.32
Tnfrsf13b	GTCCAGGATTGAGGCTAAGTAGCGACCAGCTGACTCTCTACTGCACACTGGGGGTCTGCCTCTGCGCCATCTTCTGCTGTTTCTTGGTGGCCTTGGCCTC	1.56	0.11	-0.73	-1.01	0.07
Tnfrsf14	ACAGACACCACCTGCTCCTCCCAGGTCGTCTACTACGTTGTGTCCATCCTTTTGCCACTTGTGATAGTGGGAGCTGGGATAGCTGGATTCCTCATCTGCA	1.77	-0.52	-0.22	-0.49	-0.53
Tnfrsf18	CTCCCCTCAACAGTGGCGGAAGTGGGTGTATGAGAGCGGTGAGTTACGATTGGGCCCTATGGCTGCCTTTCTCATTTGACAGCTCTGTTGGAGTAGGGTC	-0.99	0.09	-0.54	1.64	-0.2
Tnfrsf1a	CTCCTTGCCAAGCTGACAAGGACACGGTGTGTGGCTGTAAGGAGAACCAGTTCCAACGCTACCTGAGTGAGACACACTTCCAGTGCGTGGACTGCAGCCC	-0.63	0.46	-0.91	1.53	-0.46
Tnfrsf1b	GTGTGTGTCCATGTTTGCATGTATGTGTGTGCCAGTGTGTGGAGGCCAGAGGTTGGCTTTGGGTGTGTTTGATCACTCTCAGTTACTGAGGCAGGGCTCT	0.72	-0.59	1.12	-1.36	0.11
Tnfrsf9	TCTTCAGAGCAGTTCAAGGGCCTGCTTCTCCTGTTTCCTCTGTGTCAGGCTTTTCAATAAAAAGGCCGTTTAGGAAAGGGACAAAGCACTGTGAGGTGGG	-0.69	0.61	-1.35	1.11	0.31
Tnfsf12	TCAAAGGCAGCCAGAGCTTGTTCACATGTTTTCCATTCCACAGACGTATCCTTGCTCTTCTTTAACATCCCATCCCACCACAACTATCCACCTCACTAGC	-0.56	0.51	-1.41	1.16	0.29
Tnfsf13	AAAAAGATATATGTTAGGTGCCTCGATATGCATGCCATTCATCCTCCCCATTCTCCTATACACTTCCGAGCTGGGCACTGAGCTTTACGCCTTAAATCAC	0.12	0.4	1.4	-1.12	-0.79
Tnfsf14	CAGGAAGAAAGAATCAAGCTGGGGTATTTATGCTTCTGATGCAAACACTGAGATTTCGGCTTTCTGGGTTTTGAGCTGGAGGCAAGAAACCTTCCCAGAG	0.26	-0.78	-0.53	1.64	-0.59
Tnfsf18	GCACAGTGAGAACATGGGTAGATGAACCCTAAGACTCTTACCTCAATTCAGAACTCGCAAGGAGTTAAGTGAGTGGGGTCTTCATTAGACCATTCACATG	-0.52	-0.31	-0.75	1.75	-0.17
Tollip	CTCAGCATCACTGTGGTACAGGCAAAATTGGCAAAGAATTATGGCATGACTCGTATGGACCCTTACTGCCGTCTGCGTCTGGGCTATGCTGTTTATGAAA	0.52	0.27	-1.77	0.35	0.63
Traf2	GGCCTTTTAATCAGAAGGTAACATTGATGTTGCTGGACCATAACAACCGGGAGCATGTGATCGACGCATTCAGGCCCGATGTAACCTCGTCCTCCTTCCA	0.28	1.05	0.24	-1.66	0.09
Traf3	GGTTGGGGTCAGTGCAGACAGCTGCAGACTGTTCTAAAGTTCCGTTCTTATCTCTGATGGCACACCTCTCGTGTTCAGTTCTATTACCCAAAAAACAAAG	-0.98	0.28	-0.87	1.48	0.09
Traf6	GTGCTGTGTCCATGGCATATGAAGAGAAAGAGATCCATGATCAAAGCTGTCCTCTGGCAAATATCATCTGTGAATACTGTGGTACAATCCTCATCAGAGA	-1.27	0.28	-0.62	1.36	0.25
Trem1	GTGGCTCCTGTGCTTTCTCTAGGACACACTGGCATTTGCTTGTTTCCACCTCTTTGGGTGGGAAAAGGATGGTAGATCCATTCCTTCTACTTCAGCAGTG	-0.19	0.99	-1.27	-0.55	1.02
Trem2	GAATCAAGAGACCTCCTTCCCACCCACCTCCATTCTTCTCCTCCTGGCCTGCGTTCTCCTGAGCAAGTTTCTTGCAGCCAGCATCCTCTGGGCTGTGGCC	0.44	0.25	1.09	-1.59	-0.2
Trp53	CCCTCTCTGAGTAGTGGTTCCTGGCCCAAGTTGGGGAATAGGTTGATAGTTGTCAGGTCTCTGCTGGCCCAGCGAAATTCTATCCAGCCAGTTGTTGGAC	-0.89	0.38	-0.48	1.58	-0.58
Twist1	AATGGACAGTCTAGAGACTCTGGAGCTGGATAACTAAAAATAAATCTATATGACAAAGATTTTCATGGAAATTAGAAGAGCAGAGACCAAATTCACAAGA	-1.07	0.47	-1.09	0.75	0.94
Txnip	CCTGAGTGCTGCGATCAAAGGCCCAGCTTGGTTATTGCTTTTGAGGCTTTCTCCCAACGCACAGACTTGTGTAATTCTAACACTAATCCTGTGAAGGGTT	-1.36	0.61	1.28	-0.2	-0.32
Tyk2	ACAAGTGCTTGTTGCTGTGCCTCTGTTCCCAGGCTGAGGCCCTGTCCTTTGTGGCCCTGGTCGATGGCTATTTCCGCTTGACTGCTGACTCCAGCCACTA	-0.51	1.59	-0.88	0.35	-0.55
Ubc	AAGACCATCACCCTGGACGTCGAGCCCAGTGTTACCACCAAGAAGGTCAAACAGGAAGACAGACGTACCTTCCTCACCACAGTATCTAAAAAGAGCCCTC	-0.59	0.32	-1.31	1.33	0.24
Ulbp1	GGCAACTGGACCCAACTGGATCATGAATTCGAGAAGTTTATAGAAATGTGCAAGGAAGACAAGGTTTTAGCTGCCTTTTTAAAGAAGACTACAGAGGGCG	-0.88	0.66	-0.83	1.4	-0.35
Usp18	GGCTGACTTTGGTCATTACTGTGCCTACATCCGGAATCCCGTGGATGGAAAGTGGTTCTGCTTCAATGACTCACATGTTTGTTGGGTCACCTGGAAGGAT	-0.4	0.76	-1.1	1.31	-0.56
Vcam1	GGTTTTGAGGATGAACACTCTTACCTGTGCGCTGTGACCTGTCTGCAAAGGACACTGGAAAAGAGAACCCAGGTGGAGGTCTACTCATTCCCTGAAGATC	-0.6	-0.45	-0.63	1.74	-0.06
Vegfa	TCTCTCTCTCCCAGATCGGTGACAGTCACTAGCTTGTCCTGAGAAGATATTTAATTTTGCTAACACTCAGCTCTGCCCTCCCTTGTCCCCACCACACATT	0.08	-0.14	-1.03	1.62	-0.54
Vegfc	TACAGAAAACACACAGAAGTGCTTCCTTAAAGGGAAGAAGTTCCACCATCAAACATGCAGTTGTTACAGAAGACCGTGTGCGAATCGACTGAAGCATTGT	1.05	0.47	-0.7	-1.37	0.55
Vhl	GGCTTTGTAGTGTTTAAGAATAAACATGCAAAGTGCCACTGCGTCTGCCCTTTGTAGAGCACTCACCCGAGGGAGGAAGACGTTTTCAGTTTTGCTTCCT	-0.72	-0.14	-0.56	1.74	-0.33
Vim	CAGCGCTCCTACGATTCACAGCCACCGCGCCCTCATTCCCTTGTTGCAGTTTTTCCAGCCGCAGCAAGCCAGCCCACCTTCGAAGCCATGTCTACCAGGT	0.94	0.15	-1.68	0.05	0.54
Vwf	GTCAGCATCTACGGCGCTATCATGTATGAAGTCAGGTTTACCCATCTTGGCCACATCCTCACATACACGCCACAAAACAACGAGTTCCAACTGCAGCTTA	-0.73	0.45	-1.16	1.39	0.05
Xaf1	CTCCACTTCATGCTCCACGAGGCCCACTGCCTGCGCTTCATAGTCCTTTGCCCAGAATGTGAAGAGCCCATCCCAGAGTCAAAGATGAAAGAGCACATGG	0.64	-0.73	-0.54	1.45	-0.82
Xbp1	CCTCTAGTTTTAGAGATCCCCTCTGAGACAGAGAGTCAAACTAACGTGGTAGTGAAAATTGAGGAAGCACCTCTAAGCTCTTCAGAAGAGGATCACCCTG	0.63	-0.46	-0.94	1.44	-0.66
Ythdf2	GGACAGTCTACTCAAAGCTCTGGATATAGTAGCAATTACGCTTATGCACCCAGCTCCTTAGGTGGAGCCATGATTGATGGACAGTCAGCTTTTGCCAATG	-0.88	0.22	-0.67	1.62	-0.3
Yy1	CGGTCACCATGTGGTCCTCGGATGAAAAAAAAGATATTGACCATGAAACAGTGGTTGAAGAGCAGATCATTGGAGAGAACTCACCTCCTGATTATTCTGA	-1.02	0.54	-0.96	1.32	0.12
Zbp1	CGCCAAGGCTCTGGGAATGACGACAGCCAAAGAAGTGAACCCACTCCTGTATTCCATGAGAAATAAGCACCTTCTGAGCTATGACGGACAGACGTGGAAG	1.06	-0.28	-1.57	0.3	0.48
Zfp13	TCTGCAGACAGTCAAAGCATCGCGGCTACTGAGAACGAGGAGAAATCCCATGAGGTCCCAGGTAATGTGCAACACTGTGGAGACATGCTCTCTGGACAGG	-0.33	0.24	-1.49	1.21	0.37
